# Supplementary material for: Sex‐ and strain‐specific effects of mitochondrial uncoupling on age‐related metabolic diseases in high‐fat diet‐fed mice
Source: Aging Cell. 2022 Jan 28;21(2):e13539. doi: 10.1111/acel.13539 (PMC8844126; doi:10.1111/acel.13539)
Supplement: Supplementary file 2 — Table S2 [file ACEL-21-e13539-s001.xlsx]

## Sheet: Pathologists
Accession Number	Location	Condition
SHU348 Male C57xDBA 31 months CRMP	Lymph nodes and spleen	Lymphoma
	Heart	Myocardial degeneration and fibrosis, severe, extensive
	Nasal cavity	Ym proteinosis, with exudate		Hoffman Victoria
	Incisor teeth	Dental dysplasia, bilateral
	Ears	Spiral ganglia loss, severe		Starost Matthew
	Ears, middle, bilateral	Nonsuppurative otitis media, mild
	Eyes	Microphthalmia		Eckhaus Michael
	Pancreas	Islet hyperplasia, moderate
	Kidneys	Tubular degeneration, moderate, multifocal, bilateral		Brinster Lauren
	Testes	Atrophy, severe
	Epididymides	Sperm granulomas
	Coagulating glands	Adenitis, chronic, severe with polyp formation
	Prostate	Ectasia
	Liver	Hepatic adenoma, and lipidosis
	Liver	Nonsuppurative hepatitis, mild, multifocal
SHU109 Male DBAxC57 24 months CTL	Hock, right	Osteosarcoma
	Lungs	Pulmonary carcinoma
	Skeletal muscle and heart	Eosinophilic deposits, tubular aggregates, presumptive
	Liver	Centrilobular lipidosis, moderate
SHU403 F C57xDBA 36 months CTL	Various tissue	Lymphoma
	Lungs	Bronchiolization, focal
SHU312 Male C57xDBA 24 months CTL	Liver	hepatocellular carcinoma
	Testes	atrophy, bilateral
	Seminal vesicles	nonsuppurative adenitis, with polyp formation
	Preputial gland	suppurative adenitis, unilateral, severe
	Lung	pulmonary adenoma
	Lungs	acidophil macrophage pneumonia, mild, multifocal
	Trachea	submucosal gland ectasia
	Thyroid gland	follicular adenoma
	Heart	myocardial fibrosis, mild, multifocal
	Kidneys	tubular degeneration and fibrosis, mild, multifocal
	Pancreas	Islet hyperplasia, mild, diffuse
	Body wall	right, inguinal hernia
SHU313 Male C57xDBA 28 months CTL	Thoracic cavity	hemorrhagic effusion
	Lungs	pulmonary carcinoma, with hemorrhage
	Lungs	metastatic hepatocellular carcinoma
	Liver and spleen	hemangiosarcoma
	Heart	myocardial degeneration and fibrosis, with single cell necrosis
	Seminal vesicles	nonsuppurative adenitis, moderate, diffuse, chronic
	Stomach	ym protein crystals
SHU352 Male 24 months C57xDBA CRMP	Abdominal cavity	Leiomyosarcoma
	Subcutis, flank	lipoma
	Cervical spine	degenerative joint disease, with spinal cord compression
	Peripheral nerves	axonal degeneration, moderate to severe
	Heart	myocardial degeneration and fibrosis, moderate, multifocal
	Kidneys	tubular degeneration and loss, moderate, multifocal
	Pancreas	islet hyperplasia
	Upper incisor teeth	dysplasia, severe with rhinitis
	Ear	otitis externa, chronic
	Skin	adnexal atrophy, diffuse
	Testes	atrophy, bilateral, moderate
SHU413 F C57xDBA 24 months CTL	Spinal column	osteosarcoma
	Syndrome	lymphoma, involving multiple tissues
	Spinal cord, spinal nerves, peripheral nerves, lumbar region	Wallerian degeneration and axonal necrosis
	Pancreas	islet hyperplasia, moderate, multiple
	Peritoneal adipose tissue	necrosis and hemorrhage, focal
SHU121 Male DBAxC57 24 months CRMP	Retroperitoneal soft tissue	hemorrhage, with vascular necrosis and perivasculitis
	Kidneys	tubular necrosis, mild to moderate, acute
	Kidneys	tubular degeneration, mild to moderate with glomerulosclerosis
	Aorta	intimal mineralization, focally extensive
	Lung	bronchiolization
	Lung	small vessel emboli, rare
	Liver	hepatic adenoma
	Liver	lipidosis, mild, multifocal
SHU354 Male 24 months C57xDBA CRMP	Kidney	amyloidisis, glomerular, bilateral
	Heart	amyloidosis, focal
	Heart, left ventricle	interstitial fibrosis, moderate,
	Lung, right caudal lobe	bronchoalveolar adenoma
	Lung, right middle and caudal lobes	alveolar macrophage pneumonia,
	Liver	lipidosis, mild to moderate
	Testes	atrophy, mild, bilateral
SHU430 F 24 months C57xDBA CTL	Syndrome	lymphoma vs histiocytic sarcoma
	Liver	lipidosis, severe
SHU440 F 24 months C57xDBA CRMP	Subcutaneous mass, left inguinal	mammary adenoma
	Liver	hemangiosarcoma
	Heart	cardiomegaly, mild, presumptive
SHU211 F 30 months DBAxC57 CRMP	Subcutaneous mass	mammary fibroadenoma
	Spleen	hemangiosarcoma
	Liver	hemangiosarcoma, presumptive
	Liver	lipidosis, mild
	Adrenal glands	subcapsular cell hyperplasia
	Various tissues	perivascular lymphoid aggregates,
SHU428 F 30 months C57xDBA CTL	Syndrome, involving multiple tissues	histiocytic sarcoma
	Cervical region	ductular carcinoma, mammary or salivary gland origin
	Uterus	cystic endometrial hyperplasia, diffuse, marked
	Ovary	cyst, bilateral
SHU434 F 30 months C57xDBA CRMP	Syndrome, involving multiple tissues	round cell neoplasm (lymphoma or histiocytic sarcoma),
	Skin	dermatitis and panniculitis, ulcerative
	Heart	myocardial degeneration and fibrosis
	Liver	lipidosis, centrilobular
SHU135 Male 29 months C57xDBA CRMP	Syndrome	renal failure
	Kidney	nephritis/nephropathy, tubulointerstitial
	Pleural cavity	mesothelioma
	Heart	myocardial degeneration and fibrosis
	Pancreas	islet hyperplasia
	Seminal vesicle	vesiculitis, fibrosing with polyps
SHU207 F 30 months DBAxC57 CTL	Syndrome	histiocytic sarcoma
	Liver	lipidosis, diffuse, mild to moderate
	Kidney	tubular pigment, lysozyme
SHU107 Male 32 months DBAxC57 CTL	Subcutis	hibernoma,
	Liver	lipidosis, moderate to severe, diffuse
	Kidneys	interstitial nephritis, mild, lymphocytic
	Lung	bronchoalveolar adenoma
SHU206 F 32 months DBAxC57 CTL	Syndrome	histiocytic sarcoma
SHU315 Male 30 months DBAxC57 CTL	Liver	hepatocellular carcinoma
	Kidneys	interstitial nephritis, mild to moderate, multifocal, lymphoplasmacytic
	Heart	myocarditis, focal, mild, subacute
	Liver	hepatitis, multifocal, mild, subacute
	Lung	peribronchitis, mild, lymphocytic
SHU432 F 32 months C57xDBA CRMP	Various tissues	histiocytic sarcoma, presumptive
	Various tissues	autolysis
SHU131 Male 34 months DBAxC57 CRMP	Lungs	pulmonary carcinoma
	Lung	Histiocytic pneumonia, with ym crystals, moderate, multifocal
	Jejunum	intestinal adenocarcinoma
	Kidneys	tubular degeneration, moderate, diffuse
	Heart	myocardial degeneration, mild, multifocal
	Brain - Thalamus	mineralization, focal, mild
	Liver	centrilobular lipidosis, mild, diffuse
SHU414 F C57xDBA CTL	Syndrome	histiocytic sarcoma
	Upper incisors	dental dysplasia
	Liver	telangiectasia, mild and mild necrosis
SHU336 Male C57xDBA CRMP	Kidney	tubular epithelium, hemosiderosis, mild - moderate
	Kidney	nephropathy, mild
	Heart	cardiomyopathy, multifocal, mild
	Liver	focus of cellular alteration, mixed
	Liver	lipidosis and hepatocellular hyperplasia, multifocal, random, mild
	Liver/mesentery	hemagiosarcoma, with thrombi and necrosis
	Lung	bronchioloalveolar tumor
	Thymus	atrophy, marked
	Harderian gland	adenoma
	Testes	atrophy, moderate
	Seminal vesicles	interstitium, lymphoid aggregates and fibrosis, multifocal, mild
	Epididymis	ectasia, focal, mild - moderate
	Preputial gland	atrophy, marked
SHU411 F 29 months C57xDBA CTL	Syndrome	histiocytic sarcoma, involving multiple tissues
	Pancreas	islet hyperplasia
	Lung	eosinophilic crystalline alveolitis
	Lung	recanalized thrombus
SHU342 Male 32 months C57xDBA CRMP	Liver	hematoma with thrombus formation, and localized centrilobular necrosis
	Lung and mediastinum	bronchiolo-alveolar carcinoma
	Mesentery	fat necrosis, focal, chronic
	Heart	left ventricular hypertrophy, with few foci of fibrosis
	Kidney	interstitial fibrosis, multifocal
	Seminal vesicle	fibrosis, with luminal hemorrhage
SHU328 Male 32 months C57xDBA CRMP	Lungs	bronchioloalveolar carcinoma, with adjacent alveolar histiocytosis
	Pancreas	islet cell hyperplasia, mild - moderate
	Upper incisors	odontomas
	Lower incisors	dental dysplasia
	Ear	otits media, unilateral, minimal
	Ear	spiral ligament, atrophy, marked
	Lacrimal gland	inflammation and acinar atrophy, mild - moderate
	Heart	cardiomyopathy, mild
	Liver	telangiectasia, focal, moderate
	Kidney	tubular epithelial cells, vacuolation (glycogen), mild - moderate with occasional crystal formation and mineralization
	Kidney	oncocytoma, benign, arises from tubular epithelial cells
	Kidney	chronic interstitial nephritis, multifocal, minimal
	Preputial gland	ectasia, marked
	Epididymis	spermatoceles and mineralization, multifocal, mild
	Seminal vesicles	stromal fibrosis, multifocal and focally extensive, moderate - marked with cholesterol granulomas and mild chronic inflammation
	Testes	atrophy, moderate
SHU222 F 32 months DBAxC57 CRMP	Syndrome	histiocytic sarcoma
	Kidney	tubular epithelial cells, vacuolation (glycogen), moderate with occasional mineralization
	Kidney	infarcts, multifocal, minimal – mild
	Kidney	lymphoid aggregates, perivascular, mild
	Heart	cardiomyopathy, minimal with rare mineralization
	Liver	lipidosis, midzonal - centrilobular, mild - moderate with moderate, multifocal necrosis
	Uterus	histiocytic sarcoma, with multifocal, focally extensive hemorrhage
	Lung	bronchioloalveolar tumors, with adjacent acidophilic macrophage pneumonia
	Upper incisors	dental dysplasia
SHU334 Male 33 months C57xDBA CRMP	Heart	myocardial fibrosis
	Artery	arteriosclerosis, multifocal
	Kidney	glomerulonephritis
	Pancreas	islet hyperplasia
	Spleen	erythroid hyperplasia
	Liver	hepatocellular carcinoma, with pulmonary metastasis
	Lung	pulmonary carcinoma, focal
	Lung	pulmonary thrombosis, multiple
	Seminal vesicle	vesiculitis
SHU447 F 33 months C57xDBA CRMP	Syndrome involving multiple tissues	histiocytic sarcoma
	Liver	hepatocellular adenoma and carcinoma, multiple
	Uterus	cystic endometrial hyperplasia, with myometrial telangiectasia
	Kidney	cyst, focal
SHU488 F 33 months C57xDBA	Kidney	glomerulopathy, mild
	Pancreas	islet hyperplasia,
	Liver	lipidosis, diffuse, severe
	Liver	sinusoidal telangiectasia and thrombosis, lobar
	Spleen	subcutis mass, hemangiosarcomas
SHU406 F 35 months C57xDBA CTL	Syndrome	lymphoma
	Adrenal gland	pheochromocytoma
	Syndrome	hypertension
	Liver	portal vein thrombosis, chronic active
	Uterus	cystic endometrial hyperplasia
SHU404 F 33 months C57xDBA CTL	Syndrome	lymphoma
	Heart	myocardial necrosis, focal
	Uterus	cystic endometrial hyperplasia
SHU430 F 33months C57xDBA CTL	Liver	necrosis, hemorrhage, cystic vascular spaces, few
	Sublumbar lymph node	cystic and hemorrhagic
	Uterus	cystic endometrial hyperplasia
	Spleen	erythroid hyperplasia
SHU213 F 32 months C57xDBA CRMP	Heart	hypertrophic cardiomyopathy
	Liver	vascular thrombosis, large, focal, chronic active
	Uterus	cystic endometrial hyperplasia
SHU113	Various tissues	amyloidosis
	Kidneys	glomerulopathy, amyloidosis
	Heart, right atrium	endothelial proliferation
	Testes	atrophy, severe, unilateral
	Testes and epididymus	spermatocoele
	Spermatic cord	necrotic lipomas
	GI tract	melena, presumptive with polarizable material
	Incisor teeth	fracture, unilateral
SHU318	Liver	hepatocellular carcinoma
	Stomach	mucosal hyperplasia, with ulcertion
	Small intestines	amyloidosis, and melena
	Colon	polarizable fibers
	Heart	myocardial degeneration and fibrosis, mild, multifocal
	Kidneys	tubular degeneration, moderate, multifocal, chronic
	Testes	atrophy, bilateral, moderate
	Spermatic cord	lipoma, and spermatocoele
	Upper incisor teeth	dental dysplasia, bilateral
	PancreaS	islet cell hyperplasia, mild
SHU303	Lungs	pulmonary thrombosis, numerous
	Liver	telangectasia, large, chronic with thrombosis
	Liver	hepatocellular carcinoma
	Lung,	carcinoma
	Heart	myocardial degeneration, fibrosis and hypertrophy
	Seminal vesicle	vesiculitis
	Pancreas	islet hyperplasia
	Spleen	telangiectasia
	Kidney	nephropathy, interstitial
SHU454	Leg mass	mammary gland, myoepithelioma
	Liver	adenoma, few
	Liver	lipidosis
	Liver	hepatitis, granulomatous, multifocal
	Ovary	hemorrhagic cyst,
	Uterus	cystic endometrial hyperplasia, with unilateral hydrometra
	Kidney	nephritis, interstitial
	Lung	pneumonia, interstitial, lymphocytic and plasmacytic
	Spleen	lymphoid hyperplasia
	Spleen	marginal zone lymphohistiocytic proliferation
	Kidney	hydronephrosis, unilateral
	Heart	myocardial degeneration and hypertrophy, left ventricle
	Abdominal mass	fat necrosis
SHU410	Ovary/fallopian tube	0ophoritis and salpangitis, bacterial, severe
	Various tissue	rule out lymphoproliferative disease, severe, multifocal
	Ovary	atrophy,
	Stomach,	ym proteinosis, severe, multifocal with mucosal hyperplasia
	Liver	hemangioma,
	Pituitary	adenocarcinoma
	Urinary bladder	lymphofollicular cystitis, moderate
	Thyroid glands	adenomatous hyperplasia, mild, bilateral
	Harderian gland	necrosis, chronic, extensive
	Small intestine	amyloidosis,
	Liver, right lobe	liver lobe torsion
	Thyroid glands	suppurative folliculitis, mild, focal
	Skin, face	pustular dermatitis, focal, mild
	Incisor teeth	dysplasia, mild
ID SHU308 Liver, hepatic carcinoma,
ID SHU308 Liver, hyperplasia,
ID SHU308 Liver, nonsuppurative hepatitis, mild, bridging
ID SHU308 Spleen and hilar lymph node, hemangiosarcoma,
ID SHU308 Spleen a nd lymph node, histiocytic sarcoma,
ID SHU308 Seminal vesicles, leiomyosarcoma, and ectasia
ID SHU308 Testes, atrophy, severe
ID SHU308 Preputial gland, necrotizing adenitis, subacute with intralesional bacteria
ID SHU308 Heart, left ventricle, myocardial degeneration and fibrosis, moderate, multifocal
ID SHU308 Lungs, pulmonary veins, medial hypertrophy, segmental moderate to marked with pulmonary hemorrhage ID SHU308 Lungs, pulmonary adenoma,
ID SHU308 Kidneys, membranoproliferative glomerulonephritis, mild, chronic, multifocal
Pelvic mass, leiomyosarcoma,
SHU417 Uterus, hydrometra,
SHU417 Urinary bladder and kidney, urinary obstruction,
SHU417 Nerve roots, pelvis, myelin degeneration, mild, multifocal
SHU417 Stomach, ym proteinosis, severe with mucosal hyperplasia
SHU417 Various tissues, lymphoma,
SHU417 Lung, pulmonary carcinoma,
SHU417 Pancreas, islet adenoma,
SHU417 Small intestine, amyloidosis, moderate, segmental
SHU308 Pancreas, islet hyperplasia,

## Sheet: Summary
Accession Number	Animal ID	Sex	Strain	Treatment	Age (months)	Location	Condition
MS1801748	SHU348	M	C57xDBA	CRMP	31	Lymph nodes and spleen	Lymphoma		Hoffman Victoria
						Heart	Myocardial degeneration and fibrosis, severe, extensive
						Nasal cavity	Ym proteinosis, with exudate		Starost Matthew
						Incisor teeth	Dental dysplasia, bilateral
						Ears	Spiral ganglia loss, severe		Eckhaus Michael
						Ears, middle, bilateral	Nonsuppurative otitis media, mild
						Eyes	Microphthalmia		Brinster Lauren
						Pancreas	Islet hyperplasia, moderate
						Kidneys	Tubular degeneration, moderate, multifocal, bilateral
						Testes	Testicular atrophy		Total Numers	Male	Female	C57xDBA	DBAxC57	CTL	CRMP
						Epididymides	Sperm granulomas			20	22	31	11	22	19
						Coagulating glands	Adenitis, chronic, severe with polyp formation
						Prostate	Prostate Ectasia
						Liver	Hepatic adenoma, and lipidosis
						Liver	Nonsuppurative hepatitis, mild, multifocal
MS1801944	SHU109	M	DBAxC57	CTL	24	Hock, right	Osteosarcoma
						Lungs	Pulmonary carcinoma
						Skeletal muscle and heart	Eosinophilic deposits, tubular aggregates
						Liver	Centrilobular lipidosis, moderate
MS1801946	SHU403	F	C57xDBA	CTL	36	Various tissue	Lymphoma
						Lungs	Bronchiolization, focal
MS1801947	SHU312	M	C57xDBA	CTL	24	Liver	Hepatocellular carcinoma
						Testes	Testicular atrophy
						Seminal vesicles	Nonsuppurative adenitis, with polyp formation
						Preputial gland	Suppurative adenitis, unilateral, severe
						Lung	Pulmonary adenoma
						Lungs	Acidophil macrophage pneumonia, mild, multifocal
						Trachea	Submucosal gland ectasia
						Thyroid gland	Follicular adenoma
						Heart	Myocardial fibrosis, mild, multifocal
						Kidneys	Tubular degeneration and fibrosis, mild, multifocal
						Pancreas	Islet hyperplasia, mild, diffuse
						Body wall	Inguinal hernia
MS1801948	SHU313	M	C57xDBA	CTL	28	Thoracic cavity	Hemorrhagic effusion
						Lungs	Pulmonary carcinoma, with hemorrhage
						Lungs	Hepatocellular carcinoma, metastatic
						Liver and spleen	Hemangiosarcoma
						Heart	Myocardial degeneration and fibrosis, with single cell necrosis
						Seminal vesicles	Nonsuppurative adenitis, moderate, diffuse, chronic
						Stomach	ym protein crystals
MS1801949	SHU352	M	C57xDBA	CRMP	24	Abdominal cavity	Leiomyosarcoma
						Subcutis, flank	Lipoma
						Cervical spine	Degenerative joint disease, with spinal cord compression
						Peripheral nerves	Axonal degeneration, moderate to severe
						Heart	Myocardial degeneration and fibrosis, moderate, multifocal
						Kidneys	Tubular degeneration, moderate, multifocal
						Pancreas	Islet hyperplasia
						Upper incisor teeth	Cysplasia, severe with rhinitis
						Ear	Otitis externa, chronic
						Skin	Adnexal atrophy, diffuse
						Testes	Testicular atrophy
MS1801991	SHU413	F	C57xDBA	CTL	24	Spinal column	Osteosarcoma
						Syndrome	Lymphoma , involving multiple tissues
						Spinal cord, spinal nerves, peripheral nerves, lumbar region	Wallerian degeneration and axonal necrosis
						Pancreas	Islet hyperplasia, moderate, multiple
						Peritoneal adipose tissue	Necrosis and hemorrhage, focal
MS1802079	SHU121	M	DBAxC57	CRMP	24	Retroperitoneal soft tissue	Hemorrhage, with vascular necrosis and perivasculitis
						Kidneys	Tubular necrosis, mild to moderate, acute
						Kidneys	Tubular degeneration, mild to moderate with glomerulosclerosis
						Aorta	Intimal mineralization, focally extensive
						Lung	Bronchiolization
						Lung	Small vessel emboli
						Liver	Hepatic adenoma
						Liver	Lipidosis, mild, multifocal
MS1802107	SHU354	M	C57xDBA	CRMP	24	Kidney	Glomerular Amyloidisis
						Heart	Amyloidosis, focal
						Heart, left ventricle	Heart Interstitial fibrosis, moderate
						Lung, right caudal lobe	Bronchoalveolar adenoma
						Lung, right middle and caudal lobes	Alveolar macrophage pneumonia
						Liver	Lipidosis, mild to moderate
						Testes	Testicular atrophy
MS1802153	SHU430	F	C57xDBA	CTL	24	Syndrome	Lymphoma or histiocytic sarcoma
						Liver	Lipidosis, severe
MS1802177	SHU440	F	C57xDBA	CRMP	24	Subcutaneous	Mammary adenoma
						Liver	Hemangiosarcoma
						Heart	Cardiomegaly
MS1802178	SHU211	F	DBAxC57	CRMP	30	Subcutaneous mass	Mammary fibroadenoma
						Spleen	Hemangiosarcoma
						Liver	Hemangiosarcoma, presumptive
						Liver	Lipidosis, mild
						Adrenal glands	Subcapsular cell hyperplasia
						Various tissues	Peruvascular Lymphoid Aggregates
MS1802374	SHU428	F	C57xDBA	CTL	30	Syndrome, involving multiple tissues	Histiocytic sarcoma
						Cervical region	Ductular carcinoma, mammary or salivary gland origin
						Uterus	Endometrial hyperplasia, cystic, diffuse
						Ovary	Ovarian cyst
MS1802375	SHU434	F	C57xDBA	CRMP	30	Syndrome, involving multiple tissues	Lymphoma or histiocytic sarcoma
						Skin	Dermatitis and panniculitis, ulcerative
						Heart	Myocardial degeneration and fibrosis
						Liver	Lipidosis, centrilobular
MS1802376	SHU135	M	C57xDBA	CRMP	29	Syndrome	Renal failure
						Kidney	Nephropathy, tubulointerstitial
						Pleural cavity	Mesothelioma
						Heart	Myocardial degeneration and fibrosis
						Pancreas	Islet hyperplasia
						Seminal vesicle	Vesiculitis, fibrosis with polyps
MS1802462	SHU207	F	DBAxC57	CTL	30	Syndrome	Histiocytic sarcoma
						Liver	Lipidosis, diffuse
						Kidney	Tubular pigment, lysozyme
MS1802484	SHU107	M	DBAxC57	CTL	32	Subcutis	Hibernoma
						Liver	Lipidosis, moderate to severe, diffuse
						Kidneys	Interstitial nephritis, mild, lymphocytic
						Lung	Bronchoalveolar adenoma
MS1802484	SHU206	F	DBAxC57	CTL	32	Syndrome	Histiocytic sarcoma
MS1802484	SHU315	M	DBAxC57	CTL	30	Liver	Hepatocellular carcinoma
						Kidneys	Interstitial nephritis, mild to moderate, multifocal
						Heart	Myocarditis
						Liver	Hepatitis, multifocal, mild, subacute
						Lung	Peribronchitis, mild
MS1802590	SHU432	F	C57xDBA	CRMP	32	Various tissues	Histiocytic sarcoma, presumptive
						Various tissues	Autolysis
MS1802619	SHU131	M	DBAxC57	CRMP	34	Lungs	Pulmonary carcinoma
						Lung	Histiocytic pneumonia, with ym crystals, moderate, multifocal
						Jejunum	Intestinal adenocarcinoma
						Kidneys	Tubular degeneration, moderate, diffuse
						Heart	Myocardial degeneration, mild, multifocal
						Brain - Thalamus	Thalamus mineralization
						Liver	Centrilobular lipidosis, mild, diffuse
MS1802703	SHU414	F	C57xDBA	CTL		Syndrome	Histiocytic sarcoma
						Upper incisors	Dental dysplasia
						Liver	Telangiectasia, mild and mild necrosis
MS1802703	SHU336	M	C57xDBA	CRMP	33	Kidney	Hemosiderosis, Tubular epithelium, mild - moderate
						Kidney	Nephropathy, mild
						Heart	Cardiomyopathy, multifocal, mild
						Liver	Hepatic necrosis
						Liver	Lipidosis and hepatocellular hyperplasia, multifocal, random, mild
						Liver/mesentery	Hemagiosarcoma, with thrombi and necrosis
						Lung	Bronchioloalveolar tumor
						Thymus	Thymic atrophy
						Harderian gland	Adenoma
						Testes	Testicular atrophy
						Seminal vesicles	Seminal vesicles Fibrosis_ Lymphoid Aggregates
						Epididymis	Epididimal ectasia
						Preputial gland	Preputial gland atrophy
MS1802827	SHU411	F	C57xDBA	CTL	29	Syndrome	histiocytic sarcoma, involving multiple tissues
						Pancreas	islet hyperplasia
						Lung	eosinophilic crystalline alveolitis
						Lung	recanalized thrombus
MS1802827	SHU342	M	C57xDBA	CRMP	32	Liver	hematoma with thrombus formation, and localized centrilobular necrosis
						Lung and mediastinum	bronchiolo-alveolar carcinoma
						Mesentery	fat necrosis, focal, chronic
						Heart	left ventricular hypertrophy, with few foci of fibrosis
						Kidney	renal interstitial fibrosis, multifocal
						Seminal vesicle	fibrosis, with luminal hemorrhage
MS1802981	SHU328	M	C57xDBA	CRMP	32	Lungs	bronchioloalveolar carcinoma, with adjacent alveolar histiocytosis
						Pancreas	islet cell hyperplasia, mild - moderate
						Upper incisors	odontomas
						Lower incisors	dental dysplasia
						Ear	otits media, unilateral, minimal
						Ear	spiral ligament atrophy
						Lacrimal gland	inflammation and acinar atrophy, mild - moderate
						Heart	cardiomyopathy, mild
						Liver	telangiectasia, focal, moderate
						Kidney	tubular epithelial cells, vacuolation (glycogen), mild - moderate with occasional crystal formation and mineralization
						Kidney	oncocytoma, benign, arises from tubular epithelial cells
						Kidney	chronic interstitial nephritis, multifocal, minimal
						Preputial gland	Preputial gland ectasia
						Epididymis	spermatoceles and mineralization, multifocal, mild
						Seminal vesicles	Seminal vesicles Fibrosis_stromal, multifocal and focally extensive, moderate - marked with cholesterol granulomas and mild chronic inflammation
						Testes	Testicular atrophy
MS1802981	SHU222	F	DBAxC57	CRMP	32	Syndrome	histiocytic sarcoma
						Kidney	tubular epithelial cells, vacuolation (glycogen), moderate with occasional mineralization
						Kidney	infarcts, multifocal, minimal – mild
						Kidney	Peruvascular Lymphoid Aggregates
						Heart	cardiomyopathy, minimal with rare mineralization
						Liver	lipidosis, midzonal - centrilobular, mild - moderate with moderate, multifocal necrosis
						Uterus	histiocytic sarcoma, with multifocal, focally extensive hemorrhage
						Lung	bronchioloalveolar tumors, with adjacent acidophilic macrophage pneumonia
						Upper incisors	dental dysplasia
MS1803167	SHU334	M	C57xDBA	CRMP	33	Heart	myocardial fibrosis
						Artery	arteriosclerosis, multifocal
						Kidney	glomerulonephritis
						Pancreas	islet hyperplasia
						Spleen	erythroid hyperplasia
						Liver	hepatocellular carcinoma, with pulmonary metastasis
						Lung	pulmonary carcinoma, focal
						Lung	pulmonary thrombosis, multiple
						Seminal vesicle	vesiculitis
MS1803167	SHU447	F	C57xDBA	CRMP	33	Syndrome involving multiple tissues	histiocytic sarcoma
						Liver	hepatocellular adenoma and carcinoma, multiple
						Uterus	cystic endometrial hyperplasia, with myometrial telangiectasia
						Kidney	Kidney cyst
MS1803167	SHU488	F	C57xDBA		33	Kidney	glomerulopathy, mild
						Pancreas	islet hyperplasia,
						Liver	lipidosis, diffuse, severe
						Liver	sinusoidal telangiectasia and thrombosis, lobar
						Spleen	subcutis mass, hemangiosarcomas
MS1803512	SHU406	F	C57xDBA	CTL	35	Syndrome	lymphoma
						Adrenal gland	pheochromocytoma
						Syndrome	hypertension
						Liver	portal vein thrombosis, chronic active
						Uterus	cystic endometrial hyperplasia
MS1803512	SHU404	F	C57xDBA	CTL	33	Syndrome	lymphoma
						Heart	myocardial necrosis, focal
						Uterus	cystic endometrial hyperplasia
MS1803512	SHU430	F	C57xDBA	CTL	33	Liver	necrosis, hemorrhage, cystic vascular spaces, few
						Sublumbar lymph node	cystic and hemorrhagic
						Uterus	cystic endometrial hyperplasia
						Spleen	erythroid hyperplasia
MS1803512	SHU213	F	C57xDBA	CRMP	32	Heart	hypertrophic cardiomyopathy
						Liver	vascular thrombosis, large, focal, chronic active
						Uterus	cystic endometrial hyperplasia
MS1805196	SHU113	M	DBAxC57	CTL	36	Various tissues	amyloidosis
						Kidneys	glomerulopathy, Glomerular Amyloidisis
						Heart, right atrium	endothelial proliferation
						Testes	Testicular atrophy
						Testes and epididymus	spermatocoele
						Spermatic cord	necrotic lipomas
						GI tract	melena, presumptive with polarizable material
						Incisor teeth	fracture, unilateral
MS1805196	SHU318	M	C57xDBA	CTL	37	Liver	hepatocellular carcinoma
						Stomach	mucosal hyperplasia, with ulcertion
						Small intestines	amyloidosis, and melena
						Colon	polarizable fibers
						Heart	myocardial degeneration and fibrosis, mild, multifocal
						Kidneys	tubular degeneration, moderate, multifocal, chronic
						Testes	Testicular atrophy
						Spermatic cord	lipoma, and spermatocoele
						Upper incisor teeth	dental dysplasia, bilateral
						PancreaS	islet cell hyperplasia, mild
MS1805385	SHU303	M	C57xDBA	CTL	38	Lungs	pulmonary thrombosis, numerous
						Liver	telangectasia, large, chronic with thrombosis
						Liver	hepatocellular carcinoma
						Lung,	carcinoma
						Heart	myocardial degeneration, fibrosis and hypertrophy
						Seminal vesicle	vesiculitis
						Pancreas	islet hyperplasia
						Spleen	telangiectasia
						Kidney	nephropathy, interstitial
MS1805385	SHU454	F	C57xDBA	CRMP	38	Leg mass	mammary gland, myoepithelioma
						Liver	adenoma, few
						Liver	lipidosis
						Liver	hepatitis, granulomatous, multifocal
						Ovary	ovarian cyst, hemorrhagic
						Uterus	cystic endometrial hyperplasia, with unilateral hydrometra
						Kidney	nephritis, interstitial
						Lung	pneumonia, interstitial, lymphocytic and plasmacytic
						Spleen	lymphoid hyperplasia
						Spleen	marginal zone lymphohistiocytic proliferation
						Kidney	hydronephrosis, unilateral
						Heart	myocardial degeneration and hypertrophy, left ventricle
						Abdominal mass	fat necrosis
MS1805507	SHU410	F	C57xDBA	CTL	36	Ovary/fallopian tube	0ophoritis and salpangitis, bacterial, severe
						Various tissue	rule out lymphoproliferative disease, severe, multifocal
						Ovary	ovarian atrophy
						Stomach,	ym proteinosis, severe, multifocal with mucosal hyperplasia
						Liver	hemangioma,
						Pituitary	adenocarcinoma
						Urinary bladder	lymphofollicular cystitis, moderate
						Thyroid glands	adenomatous hyperplasia, mild, bilateral
						Harderian gland	necrosis, chronic, extensive
						Small intestine	amyloidosis
						Liver, right lobe	liver lobe torsion
						Thyroid glands	suppurative folliculitis, mild, focal
						Skin, face	pustular dermatitis, focal, mild
						Incisor teeth	dysplasia, mild
MS1805507	SHU308	M	C57xDBA	CTL	38	Liver	hepatic carcinoma
						Liver	hyperplasia,
						Liver	nonsuppurative hepatitis, mild, bridging
						Spleen and hilar lymph node	hemangiosarcoma,
						Spleen a nd lymph node	histiocytic sarcoma,
						Seminal vesicles	leiomyosarcoma, and ectasia
						Testes	Testicular atrophy
						Preputial gland	necrotizing adenitis, subacute with intralesional bacteria
						Heart, left ventricle	Myocardial degeneration and fibrosis, moderate, multifocal
						Lungs, pulmonary veins	medial hypertrophy, segmental moderate to marked with pulmonary hemorrhage
						Kidneys	membranoproliferative glomerulonephritis, mild, chronic, multifocal
						Lungs	pulmonary adenoma
MS1805507	SHU417	F	C57xDBA	CRMP	35	Pelvic mass	leiomyosarcoma
						Uterus	hydrometra
						Urinary bladder and kidney	urinary obstruction
						Nerve roots, pelvis	myelin degeneration, mild, multifocal
						Stomach	ym proteinosis, severe with mucosal hyperplasia
						Various tissues	lymphoma
						Lung	pulmonary carcinoma
						Pancreas	islet adenoma
						Small intestine	amyloidosis, moderate, segmental
						Pancreas	islet hyperplasia
MS1806111	SHU117	M	DBAxC57	CTL	38	Lung	carcinoma, and multiple adenomas with crystalline alveolitis
						Mesenteric lymph node	histiocytic sarcoma
						Heart	left ventricle, hypertrophy, with single coronary thrombus
						Stomach	peritoneal cavity, fat necrosis, focal
						Liver	nodular hypertrophy, focal
MS180339

## Sheet: Frequencies of ALL conditions
Location	Neoplastic Diseases	Frequency %	Male	Female	C57xDBA	DBAxC57	CRMP+	CTL	Male %	Female %	C57xDBA %	DBAxC57 %	CRMP+ %	CTL %
Abdominal cavity	Leiomyosarcoma	4.91803	2	1	3	0	2	1	5.71429	3.84615	6.97674	0	6.66667	3.22581
Adrenal gland	Pheochromocytoma	1.63934	0	1	1	0	0	1	0	3.84615	2.32558	0	0	3.22581
Cervical region	Ductular carcinoma	1.63934	0	1	1	0	0	1	0	3.84615	2.32558	0	0	3.22581
Harderian gland	Adenoma	22.9508	15	11	18	8	17	9	42.8571	42.3077	41.8605	44.4444	56.6667	29.0323
Hock, Spinal column	Osteosarcoma	3.27869	1	1	1	1	0	2	2.85714	3.84615	2.32558	5.55556	0	6.45161
Jejunum	Intestinal adenocarcinoma	1.63934	1	0	0	1	1	0	2.85714	0	0	5.55556	3.33333	0
Kidney	Oncocytoma	1.63934	1	0	1	0	1	0	2.85714	0	2.32558	0	3.33333	0
Liver	Hepatic adenoma	3.27869	3	0	2	1	3	0	8.57143	0	4.65116	5.55556	10	0
Liver	Hepatocellular carcinoma	9.83607	9	0	7	2	2	7	25.7143	0	16.2791	11.1111	6.66667	22.5806
Liver	Hemangiosarcoma	9.83607	3	4	4	3	5	2	8.57143	15.3846	9.30233	16.6667	16.6667	6.45161
Lung	Pulmonary adenoma	3.27869	2	0	2	0	0	2	5.71429	0	4.65116	0	0	6.45161
Lung	Pulmonary carcinoma	8.19672	5	1	4	2	4	2	14.2857	3.84615	9.30233	11.1111	13.3333	6.45161
Spleen	Hemangiosarcoma	9.83607	3	4	4	3	5	2	8.57143	15.3846	9.30233	16.6667	16.6667	6.45161
Subcutaneous mass	Mammary fibroadenoma	1.63934	0	1	0	1	1	0	0	3.84615	0	5.55556	3.33333	0
Subcutis	Hibernoma	1.63934	1	0	0	1	0	1	2.85714	0	0	5.55556	0	3.22581
Subcutis, flank	Lipoma	4.91803	3	0	2	1	1	2	8.57143	0	4.65116	5.55556	3.33333	6.45161
Syndrome	Histiocytic sarcoma	21.3115	2	11	8	5	5	8	5.71429	42.3077	18.6047	27.7778	16.6667	25.8065
Syndrome	Lymphoma	13.1148	4	9	11	2	5	8	11.4286	34.6154	25.5814	11.1111	16.6667	25.8065
Thyroid gland	Follicular adenoma	1.63934	1	0	1	0	0	1	2.85714	0	2.32558	0	0	3.22581
Upper incisors	Odontomas	1.63934	2	0	2	0	1	1	5.71429	0	4.65116	0	3.33333	3.22581
Pleural cavity	Mesothelioma	1.63934	1	0	1	0	1	0	2.85714	0	2.32558	0	3.33333	0
Location	Non-Neoplastic Diseases	Frequency %	Male	Female	C57xDBA	DBAxC57	CRMP+	CTL	Male %	Female %	C57xDBA %	DBAxC57 %	CRMP+ %	CTL %
Adrenal glands	Subcapsular cell hyperplasia	1.63934	0	1	0	1	1	0	0	3.84615	0	5.55556	3.33333	0
Aorta	Intimal mineralization	1.63934	1	0	0	1	1	0	2.85714	0	0	5.55556	3.33333	0
Artery	Arteriosclerosis	1.63934	1	0	1	0	1	0	2.85714	0	2.32558	0	3.33333	0
Body wall	Inguinal hernia	1.63934	1	0	1	0	0	1	2.85714	0	2.32558	0	0	3.22581
Brain - Thalamus	Thalamus Mineralization	1.63934	1	0	0	1	1	0	2.85714	0	0	5.55556	3.33333	0
Cervical spine	Degenerative joint disease	3.27869	2	0	1	1	2	0	5.71429	0	2.32558	5.55556	6.66667	0
Accesory glands	Adenitis	9.83607	6	0	6	0	1	5	17.1429	0	13.9535	0	3.33333	16.129
Ear	Otits	4.91803	3	0	3	0	3	0	8.57143	0	6.97674	0	10	0
Ear	Spiral ligament atrophy	1.63934	1	0	1	0	1	0	2.85714	0	2.32558	0	3.33333	0
Ears	Spiral ganglia loss	1.63934	1	0	1	0	1	0	2.85714	0	2.32558	0	3.33333	0
Epididymides	Sperm granulomas	1.63934	1	0	1	0	1	0	2.85714	0	2.32558	0	3.33333	0
Epididymis	Epididimal Ectasia	1.63934	1	0	1	0	1	0	2.85714	0	2.32558	0	3.33333	0
Epididymis	Spermatoceles and mineralization	1.63934	1	0	1	0	1	0	2.85714	0	2.32558	0	3.33333	0
Eyes	Microphthalmia	1.63934	1	0	1	0	1	0	2.85714	0	2.32558	0	3.33333	0
Heart	Heart Lesions a.	21.3115	9	4	11	2	10	3	25.7143	15.3846	25.5814	11.1111	33.3333	9.67742
Incisor teeth	Dental dysplasia	16.3934	8	2	6	4	6	4	22.8571	7.69231	13.9535	22.2222	20	12.9032
Renal tubules	Renal Tubule Accumulations d.	4.91803	1	2	1	2	2	1	2.85714	7.69231	2.32558	11.1111	6.66667	3.22581
Kidney	Peruvascular Lymphoid Aggregates	3.27869	0	2	0	2	2	0	0	7.69231	0	11.1111	6.66667	0
Kidney	Kidney Cyst	1.63934	0	1	1	0	1	0	0	3.84615	2.32558	0	3.33333	0
Kidney	Kidney Degenarive Lesions b.	24.5902	13	2	11	4	11	4	37.1429	7.69231	25.5814	22.2222	36.6667	12.9032
Kidney	Kidney Inflammatory and Vascular Lesions c.	14.7541	8	1	5	4	4	5	22.8571	3.84615	11.6279	22.2222	13.3333	16.129
Lacrimal gland	Inflammation and Acinar Atrophy	1.63934	1	0	1	0	1	0	2.85714	0	2.32558	0	3.33333	0
Liver	Liver Degenerative Lesions e.	70.4918	25	18	27	16	26	17	71.4286	69.2308	62.7907	88.8889	86.6667	54.8387
Liver	Liver Inflammatory and Vascular Lesions f.	22.9508	8	6	12	2	9	5	22.8571	23.0769	27.907	11.1111	30	16.129
Lungs	Bronchiolization	3.27869	1	1	1	1	1	1	2.85714	3.84615	2.32558	5.55556	3.33333	3.22581
Lungs	Lungs Inflammatory and Vascular Lesions g.	21.3115	10	3	7	6	7	6	28.5714	11.5385	16.2791	33.3333	23.3333	19.3548
Mesentery	Fat Necrosis	4.91803	2	1	2	1	2	1	5.71429	3.84615	4.65116	5.55556	6.66667	3.22581
Ovary	Ovarian Cyst	3.27869	0	2	2	0	1	1	0	7.69231	4.65116	0	3.33333	3.22581
Pancreas	Islet Hyperplasia	21.3115	8	5	12	1	7	6	22.8571	19.2308	27.907	5.55556	23.3333	19.3548
Peripheral nerves	Axonal Degeneration	3.27869	1	1	2	0	1	1	2.85714	3.84615	4.65116	0	3.33333	3.22581
Peritoneal adipose tissue	Necrosis and Hemorrhage	1.63934	0	1	1	0	0	1	0	3.84615	2.32558	0	0	3.22581
Preputial gland	Preputial Gland Atrophy	1.63934	1	0	1	0	1	0	2.85714	0	2.32558	0	3.33333	0
Preputial gland	Preputial Gland Ectasia	1.63934	1	0	1	0	1	0	2.85714	0	2.32558	0	3.33333	0
Prostate	Prostate Ectasia	1.63934	1	0	1	0	1	0	2.85714	0	2.32558	0	3.33333	0
Retroperitoneal soft tissue	Hemorrhage	13.1148	5	3	6	2	3	5	14.2857	11.5385	13.9535	11.1111	10	16.129
Seminal vesicle	Seminal vesicle Fibrosis	3.27869	2	0	2	0	2	0	5.71429	0	4.65116	0	6.66667	0
Seminal vesicle	Vesiculitis	4.91803	3	0	3	0	2	1	8.57143	0	6.97674	0	6.66667	3.22581
Skeletal muscle and heart	Skeletal Muscles and Heart Eosinophilic deposits	1.63934	1	0	0	1	0	1	2.85714	0	0	5.55556	0	3.22581
Skin	Adnexal atrophy	1.63934	1	0	1	0	1	0	2.85714	0	2.32558	0	3.33333	0
Skin	Dermatitis and panniculitis, ulcerative	1.63934	0	1	1	0	1	0	0	3.84615	2.32558	0	3.33333	0
Spleen	Erythroid Hyperplasia	3.27869	1	1	2	0	1	1	2.85714	3.84615	4.65116	0	3.33333	3.22581
Sublumbar lymph node	Cystic and Hemorrhagic	1.63934	0	1	1	0	0	1	0	3.84615	2.32558	0	0	3.22581
Syndrome	Renal failure	1.63934	1	0	1	0	1	0	2.85714	0	2.32558	0	3.33333	0
Syndrome	Hypertension	1.63934	0	1	1	0	0	1	0	3.84615	2.32558	0	0	3.22581
Testes	Testicular Atrophy	14.7541	9	0	8	1	5	4	25.7143	0	18.6047	5.55556	16.6667	12.9032
Thoracic cavity	Hemorrhagic effusion	1.63934	1	0	1	0	0	1	2.85714	0	2.32558	0	0	3.22581
Thymus	Thymic Atrophy	3.27869	2	0	2	0	2	0	5.71429	0	4.65116	0	6.66667	0
Trachea	Submucosal Gland Ectasia	1.63934	1	0	1	0	0	1	2.85714	0	2.32558	0	0	3.22581
Uterus	Cystic Endometrial Hyperplasia, with Myometrial Telangiectasia	11.4754	0	7	7	0	4	3	0	26.9231	16.2791	0	13.3333	9.67742
Various tissues	Perivascular Lymphoid Aggregates	16.3934	6	4	0	4	8	2	17.1429	15.3846	0	22.2222	26.6667	6.45161
Various tissues	Amyloidosis	19.6721	9	3	8	4	5	7	25.7143	11.5385	18.6047	22.2222	16.6667	22.5806
Various tissues	Autolysis	1.63934	0	1	1	0	1	0	0	3.84615	2.32558	0	3.33333	0
			Male	Female	C57xDBA	DBAxC57	CRMP+	CTL	Male %	Female %	C57xDBA %	DBAxC57 %	CRMP+ %	CTL %
		Frequency %	Male	Female	C57xDBA	DBAxC57	CRMP+	CTL
a. Heart Lesions	Cardiomegaly		0	1	1	0	1	0
	Myocarditis		1	0	0	1	0	1
	Cardiomyopathy		3	2	4	1	5	0
	Ventricular Hypertrophy		1	0	1	0	1	0
	Myocardial Necrosis		0	1	1	0	0	1
	Myocardial Fibrosis		3	0	3	0	2	1
	Heart Interstitial fibrosis		1	0	1	0	1	0
			9	4	11	2	10	3
b. Kidney Degeneratiev Lesions	Tubular degeneration		6	0	4	2	4	2
	Nephropathy		4	0	4	0	3	1
	Tubular Necrosis		1	0	0	1	1	0
	Glomerulopathy		1	2	2	1	2	1
	Renal interstitial fibrosis		1	0	1	0	1	0
			13	2	11	4	11	4
c. Kidney Inflammatory and Vascular Lesions	Interstitial Nephritis		5	0	2	3	2	3
	Infarct		1	1	1	1	1	1
	Glomerulonephritis		2	0	2	0	1	1
			8	1	5	4	4	5
d. Renal Tubule Accumulations	Lysozyme		0	1	0	1	0	1
	Glycogen		1	1	1	1	2	0
	Hemosiderin		0	0	0	0	0	0
			1	2	1	2	2	1
e. Liver Degenerative Lesions	Lipidosis		9	9	10	8	13	5
	Necrosis		16	9	17	8	13	12
			25	18	27	16	26	17
f. Liver Inflammaroty and Vascular Lesions	Hepatitis		4	1	4	1	3	2
	Telangiectasia		4	4	7	1	5	3
	Vascular Thrombosis		0	1	1	0	1	0
			8	6	12	2	9	5
g. Lungs Inflammatory and Vascular Lesions	Pneumonia		4	2	4	2	5	1
	Alveolitis		2	1	1	2	0	3
	Peribronchitis		1	0	0	1	0	1
	Pulmonary Thrombosis		2	0	2	0	1	1
	Small vessel emboli		1	0	0	1	1	0
			10	3	7	6	7	6

## Sheet: Frequencies of MAIN conditions
Location	Neoplastic Diseases	Frequency %	Male	Female	C57xDBA	DBAxC57	CRMP+	CTL	Male %	Female %	C57xDBA %	DBAxC57 %	CRMP+ %	CTL %
Abdominal cavity	Leiomyosarcoma	4.91803	2	1	3	0	2	1	5.71429	3.84615	6.97674	0	6.66667	3.22581
Harderian gland	Adenoma	22.9508	15	11	18	8	17	9	42.8571	42.3077	41.8605	44.4444	56.6667	29.0323
Hock, Spinal column	Osteosarcoma	3.27869	1	1	1	1	0	2	2.85714	3.84615	2.32558	5.55556	0	6.45161
Liver	Hepatic adenoma	3.27869	3	0	2	1	3	0	8.57143	0	4.65116	5.55556	10	0
Liver	Hepatocellular carcinoma	9.83607	9	0	7	2	2	7	25.7143	0	16.2791	11.1111	6.66667	22.5806
Liver	Hemangiosarcoma	9.83607	3	4	4	3	5	2	8.57143	15.3846	9.30233	16.6667	16.6667	6.45161
Lung	Pulmonary adenoma	3.27869	2	0	2	0	0	2	5.71429	0	4.65116	0	0	6.45161
Lung	Pulmonary carcinoma	8.19672	5	1	4	2	4	2	14.2857	3.84615	9.30233	11.1111	13.3333	6.45161
Spleen	Hemangiosarcoma	9.83607	3	4	4	3	5	2	8.57143	15.3846	9.30233	16.6667	16.6667	6.45161
Subcutis, flank	Lipoma	4.91803	3	0	2	1	1	2	8.57143	0	4.65116	5.55556	3.33333	6.45161
Syndrome	Histiocytic sarcoma	21.3115	2	11	8	5	5	8	5.71429	42.3077	18.6047	27.7778	16.6667	25.8065
Syndrome	Lymphoma	13.1148	4	9	11	2	5	8	11.4286	34.6154	25.5814	11.1111	16.6667	25.8065
Location	Non-Neoplastic Diseases	Frequency %	Male	Female	C57xDBA	DBAxC57	CRMP+	CTL	Male %	Female %	C57xDBA %	DBAxC57 %	CRMP+ %	CTL %
Accesory glands	Adenitis	9.83607	6	0	6	0	1	5	17.1429	0	13.9535	0	3.33333	16.129
Ear	Otits	4.91803	3	0	3	0	3	0	8.57143	0	6.97674	0	10	0
Heart	Heart Lesions a.	21.3115	9	4	11	2	10	3	25.7143	15.3846	25.5814	11.1111	33.3333	9.67742
Incisor teeth	Dental dysplasia	16.3934	8	2	6	4	6	4	22.8571	7.69231	13.9535	22.2222	20	12.9032
Renal tubules	Renal Tubule Accumulations d.	4.91803	1	2	1	2	2	1	2.85714	7.69231	2.32558	11.1111	6.66667	3.22581
Kidney	Peruvascular Lymphoid Aggregates	3.27869	0	2	0	2	2	0	0	7.69231	0	11.1111	6.66667	0
Kidney	Kidney Degenarive Lesions b.	24.5902	13	2	11	4	11	4	37.1429	7.69231	25.5814	22.2222	36.6667	12.9032
Kidney	Kidney Inflammatory and Vascular Lesions c.	14.7541	8	1	5	4	4	5	22.8571	3.84615	11.6279	22.2222	13.3333	16.129
Liver	Liver Degenerative Lesions e.	70.4918	25	18	27	16	26	17	71.4286	69.2308	62.7907	88.8889	86.6667	54.8387
Liver	Liver Inflammatory and Vascular Lesions f.	22.9508	8	6	12	2	9	5	22.8571	23.0769	27.907	11.1111	30	16.129
Lungs	Bronchiolization	3.27869	1	1	1	1	1	1	2.85714	3.84615	2.32558	5.55556	3.33333	3.22581
Lungs	Lungs Inflammatory and Vascular Lesions g.	21.3115	10	3	7	6	7	6	28.5714	11.5385	16.2791	33.3333	23.3333	19.3548
Mesentery	Fat Necrosis	4.91803	2	1	2	1	2	1	5.71429	3.84615	4.65116	5.55556	6.66667	3.22581
Ovary	Ovarian Cyst	3.27869	0	2	2	0	1	1	0	7.69231	4.65116	0	3.33333	3.22581
Pancreas	Islet Hyperplasia	21.3115	8	5	12	1	7	6	22.8571	19.2308	27.907	5.55556	23.3333	19.3548
Peripheral nerves	Axonal Degeneration	3.27869	1	1	2	0	1	1	2.85714	3.84615	4.65116	0	3.33333	3.22581
Retroperitoneal soft tissue	Hemorrhage	13.1148	5	3	6	2	3	5	14.2857	11.5385	13.9535	11.1111	10	16.129
Seminal vesicle	Seminal vesicle Fibrosis	3.27869	2	0	2	0	2	0	5.71429	0	4.65116	0	6.66667	0
Seminal vesicle	Vesiculitis	4.91803	3	0	3	0	2	1	8.57143	0	6.97674	0	6.66667	3.22581
Spleen	Erythroid Hyperplasia	3.27869	1	1	2	0	1	1	2.85714	3.84615	4.65116	0	3.33333	3.22581
Testes	Testicular Atrophy	14.7541	9	0	8	1	5	4	25.7143	0	18.6047	5.55556	16.6667	12.9032
Thymus	Thymic Atrophy	3.27869	2	0	2	0	2	0	5.71429	0	4.65116	0	6.66667	0
Uterus	Cystic Endometrial Hyperplasia, with Myometrial Telangiectasia	11.4754	0	7	7	0	4	3	0	26.9231	16.2791	0	13.3333	9.67742
Various tissues	Perivascular Lymphoid Aggregates	16.3934	6	4	0	4	8	2	17.1429	15.3846	0	22.2222	26.6667	6.45161
Various tissues	Amyloidosis	19.6721	9	3	8	4	5	7	25.7143	11.5385	18.6047	22.2222	16.6667	22.5806
			Male	Female	C57xDBA	DBAxC57	CRMP+	CTL	Male %	Female %	C57xDBA %	DBAxC57 %	CRMP+ %	CTL %
		Frequency %	Male	Female	C57xDBA	DBAxC57	CRMP+	CTL
a. Heart Lesions	Cardiomegaly		0	1	1	0	1	0
	Myocarditis		1	0	0	1	0	1
	Cardiomyopathy		3	2	4	1	5	0
	Ventricular Hypertrophy		1	0	1	0	1	0
	Myocardial Necrosis		0	1	1	0	0	1
	Myocardial Fibrosis		3	0	3	0	2	1
	Heart Interstitial fibrosis		1	0	1	0	1	0
			9	4	11	2	10	3
b. Kidney Degeneratiev Lesions	Tubular degeneration		6	0	4	2	4	2
	Nephropathy		4	0	4	0	3	1
	Tubular Necrosis		1	0	0	1	1	0
	Glomerulopathy		1	2	2	1	2	1
	Renal interstitial fibrosis		1	0	1	0	1	0
			13	2	11	4	11	4
c. Kidney Inflammatory and Vascular Lesions	Interstitial Nephritis		5	0	2	3	2	3
	Infarct		1	1	1	1	1	1
	Glomerulonephritis		2	0	2	0	1	1
			8	1	5	4	4	5
d. Renal Tubule Accumulations	Lysozyme		0	1	0	1	0	1
	Glycogen		1	1	1	1	2	0
	Hemosiderin		0	0	0	0	0	0
			1	2	1	2	2	1
e. Liver Degenerative Lesions	Lipidosis		9	9	10	8	13	5
	Necrosis		16	9	17	8	13	12
			25	18	27	16	26	17
f. Liver Inflammaroty and Vascular Lesions	Hepatitis		4	1	4	1	3	2
	Telangiectasia		4	4	7	1	5	3
	Vascular Thrombosis		0	1	1	0	1	0
			8	6	12	2	9	5
g. Lungs Inflammatory and Vascular Lesions	Pneumonia		4	2	4	2	5	1
	Alveolitis		2	1	1	2	0	3
	Peribronchitis		1	0	0	1	0	1
	Pulmonary Thrombosis		2	0	2	0	1	1
	Small vessel emboli		1	0	0	1	1	0
			10	3	7	6	7	6

## Sheet: Sex_Strain
Location	Neoplastic Diseases	Frequency %	Male	Female	C57xDBA	DBAxC57	CRMP+	CTL	Male %	Female %	C57xDBA %	DBAxC57 %	CRMP+ %	CTL %	Male/C57xDBA	Male/DBAxC57	Female/C57xDBA	Female/DBAxC57	%M/C57xDBA	%M/DBAxC57	F/C57xDBA	F/DBAxC57
Abdominal cavity	Leiomyosarcoma	6	2	1	3	0	2	1	5.71429	3.84615	6.97674	0	6.66667	3.22581	2	0	1	1	9.09091	0	4.7619	4.7619
Harderian gland	Adenoma	52	15	11	18	8	17	9	42.8571	42.3077	41.8605	44.4444	56.6667	29.0323	8	7	10	10	36.3636	53.8462	47.619	47.619
Hock, Spinal column	Osteosarcoma	4	1	1	1	1	0	2	2.85714	3.84615	2.32558	5.55556	0	6.45161	0	1	1	1	0	7.69231	4.7619	4.7619
Liver	Hepatic adenoma	6	3	0	2	1	3	0	8.57143	0	4.65116	5.55556	10	0	2	1	0	0	9.09091	7.69231	0	0
Liver	Hepatocellular carcinoma	18	9	0	7	2	2	7	25.7143	0	16.2791	11.1111	6.66667	22.5806	7	2	0	0	31.8182	15.3846	0	0
Liver	Hemangiosarcoma	14	3	4	4	3	5	2	8.57143	15.3846	9.30233	16.6667	16.6667	6.45161	2	1	2	2	9.09091	7.69231	9.52381	9.52381
Lung	Pulmonary adenoma	4	2	0	2	0	0	2	5.71429	0	4.65116	0	0	6.45161	2	0	0	0	9.09091	0	0	0
Lung	Pulmonary carcinoma	12	5	1	4	2	4	2	14.2857	3.84615	9.30233	11.1111	13.3333	6.45161	3	2	1	1	13.6364	15.3846	4.7619	4.7619
Spleen	Hemangiosarcoma	14	3	4	4	3	5	2	8.57143	15.3846	9.30233	16.6667	16.6667	6.45161	2	1	2	2	9.09091	7.69231	9.52381	9.52381
Subcutis, flank	Lipoma	6	3	0	2	1	1	2	8.57143	0	4.65116	5.55556	3.33333	6.45161	2	1	0	0	9.09091	7.69231	0	0
Syndrome	Histiocytic sarcoma	26	2	11	8	5	5	8	5.71429	42.3077	18.6047	27.7778	16.6667	25.8065	1	1	7	7	4.54545	7.69231	33.3333	33.3333
Syndrome	Lymphoma	26	4	9	11	2	5	8	11.4286	34.6154	25.5814	11.1111	16.6667	25.8065	3	1	8	8	13.6364	7.69231	38.0952	38.0952
Location	Non-Neoplastic Diseases	Frequency %	Male	Female	C57xDBA	DBAxC57	CRMP+	CTL	Male %	Female %	C57xDBA %	DBAxC57 %	CRMP+ %	CTL %	Male/C57xDBA	Male/DBAxC57	Female/C57xDBA	Female/DBAxC57	%M/C57xDBA	%M/DBAxC57	F/C57xDBA	F/DBAxC57
Accesory glands	Adenitis	12	6	0	6	0	1	5	17.1429	0	13.9535	0	3.33333	16.129	6	0	0	0	27.2727	0	0	0
Ear	Otitis	6	3	0	3	0	3	0	8.57143	0	6.97674	0	10	0	3	0	0	0	13.6364	0	0	0
Heart	Heart Lesions a.	26	9	4	11	2	10	3	25.7143	15.3846	25.5814	11.1111	33.3333	9.67742	8	1	3	1	36.3636	7.69231	14.2857	4.7619
Incisor teeth	Dental dysplasia	20	8	2	6	4	6	4	22.8571	7.69231	13.9535	22.2222	20	12.9032	5	3	1	1	22.7273	23.0769	4.7619	4.7619
Renal tubules	Renal Tubule Accumulations d.	6	1	2	1	2	2	1	2.85714	7.69231	2.32558	11.1111	6.66667	3.22581	1	0	0	2	4.54545	0	0	9.52381
Kidney	Peruvascular Lymphoid Aggregates	4	0	2	0	2	2	0	0	7.69231	0	11.1111	6.66667	0	0	0	0	2	0	0	0	9.52381
Kidney	Kidney Degenarive Lesions b.	30	13	2	11	4	11	4	37.1429	7.69231	25.5814	22.2222	36.6667	12.9032	9	4	2	0	40.9091	30.7692	9.52381	0
Kidney	Kidney Inflammatory and Vascular Lesions c.	12	5	1	4	2	3	3	14.2857	3.84615	9.30233	11.1111	10	9.67742	5	3	0	1	22.7273	23.0769	0	4.7619
Liver	Liver Degenerative Lesions e.	86	25	18	27	16	26	17	71.4286	69.2308	62.7907	88.8889	86.6667	54.8387	13	12	14	4	59.0909	92.3077	66.6667	19.0476
Liver	Liver Inflammatory and Vascular Lesions f.	24	6	6	11	1	7	4	17.1429	23.0769	25.5814	5.55556	23.3333	12.9032	6	2	6	0	27.2727	15.3846	28.5714	0
Lungs	Bronchiolization	4	1	1	1	1	1	1	2.85714	3.84615	2.32558	5.55556	3.33333	3.22581	0	1	1	0	0	7.69231	4.7619	0
Lungs	Lungs Inflammatory and Vascular Lesions g.	26	10	3	7	6	7	6	28.5714	11.5385	16.2791	33.3333	23.3333	19.3548	5	5	2	1	22.7273	38.4615	9.52381	4.7619
Mesentery	Fat Necrosis	6	2	1	2	1	2	1	5.71429	3.84615	4.65116	5.55556	6.66667	3.22581	1	1	1	0	4.54545	7.69231	4.7619	0
Ovary	Ovarian Cyst	4	0	2	2	0	1	1	0	7.69231	4.65116	0	3.33333	3.22581	0	0	2	0	0	0	9.52381	0
Pancreas	Islet Hyperplasia	26	8	5	12	1	7	6	22.8571	19.2308	27.907	5.55556	23.3333	19.3548	7	1	5	0	31.8182	7.69231	23.8095	0
Peripheral nerves	Axonal Degeneration	4	1	1	2	0	1	1	2.85714	3.84615	4.65116	0	3.33333	3.22581	1	0	1	0	4.54545	0	4.7619	0
Retroperitoneal soft tissue	Hemorrhage	16	5	3	6	2	3	5	14.2857	11.5385	13.9535	11.1111	10	16.129	4	1	2	1	18.1818	7.69231	9.52381	4.7619
Seminal vesicle	Seminal vesicle Fibrosis	4	2	0	2	0	2	0	5.71429	0	4.65116	0	6.66667	0	2	0	0	0	9.09091	0	0	0
Seminal vesicle	Vesiculitis	6	3	0	3	0	2	1	8.57143	0	6.97674	0	6.66667	3.22581	3	0	0	0	13.6364	0	0	0
Skeletal muscle and heart	Skeletal Muscles and Heart Eosinophilic deposits	2	1	0	0	1	0	1	2.85714	0	0	5.55556	0	3.22581	0	0	0	0	0	0	0	0
Spleen	Erythroid Hyperplasia	4	1	1	2	0	1	1	2.85714	3.84615	4.65116	0	3.33333	3.22581	1	0	1	0	4.54545	0	4.7619	0
Sublumbar lymph node	Cystic and Hemorrhagic	2	0	1	1	0	0	1	0	3.84615	2.32558	0	0	3.22581	0	0	1	0	0	0	4.7619	0
Testes	Testicular Atrophy	18	9	0	8	1	5	4	25.7143	0	18.6047	5.55556	16.6667	12.9032	8	1	0	0	36.3636	7.69231	0	0
Thymus	Thymic Atrophy	4	2	0	2	0	2	0	5.71429	0	4.65116	0	6.66667	0	2	0	0	0	9.09091	0	0	0
Uterus	Cystic Endometrial Hyperplasia, with Myometrial Telangiectasia	14	0	7	7	0	4	3	0	26.9231	16.2791	0	13.3333	9.67742	0	0	7	0	0	0	33.3333	0
Various tissues	Perivascular Lymphoid Aggregates	20	6	4	0	4	8	2	17.1429	15.3846	0	22.2222	26.6667	6.45161	4	2	2	2	18.1818	15.3846	9.52381	9.52381
Various tissues	Amyloidosis	24	9	3	8	4	5	7	25.7143	11.5385	18.6047	22.2222	16.6667	22.5806	5	4	3	0	22.7273	30.7692	14.2857	0
			Male	Female	C57xDBA	DBAxC57	CRMP+	CTL	Male %	Female %	C57xDBA %	DBAxC57 %	CRMP+ %	CTL %	Male/C57xDBA	Male/DBAxC57	Female/C57xDBA	Female/DBAxC57	%M/C57xDBA	%M/DBAxC57	F/C57xDBA	F/DBAxC57
		Frequency %	Male	Female	C57xDBA	DBAxC57	CRMP+	CTL	M/C57xDBA	M/DBAxC57	F/C57xDBA	F/DBAxC57							Total # M/C57xDBA	Total # M/DBSxC57	Total # F/C57xDBA	Total # DBAxC57
a. Heart Lesions	Cardiomegaly		0	1	1	0	1	0	0	0	1	0							22	13	21	21
	Myocarditis		1	0	0	1	0	1	0	1	0	0
	Cardiomyopathy		3	2	4	1	5	0	3	0	1	1
	Ventricular Hypertrophy		1	0	1	0	1	0	1	0	0	0
	Myocardial Necrosis		0	1	1	0	0	1	0	0	1	0
	Myocardial Fibrosis		3	0	3	0	2	1	3	0	0	0
	Heart Interstitial fibrosis		1	0	1	0	1	0	1	0	0	0
			9	4	11	2	10	3	8	1	3	1
b. Kidney Degeneratiev Lesions	Tubular degeneration		6	0	4	2	4	2	4	2	0	0
	Nephropathy		4	0	4	0	3	1	4	0	0	0
	Tubular Necrosis		1	0	0	1	1	0	0	1	0	0
	Glomerulopathy		1	2	2	1	2	1	0	1	2	0
	Renal interstitial fibrosis		1	0	1	0	1	0	1	0	0	0
			13	2	11	4	11	4	9	4	2	0
c. Kidney Inflammatory and Vascular Lesions	Interstitial Nephritis		5	0	2	3	2	3	2	3	0	0
	Infarct		1	1	1	1	1	1	1	0	0	1
	Glomerulonephritis		2	0	2	0	1	1	2	0	0	0
			8	1	5	4	4	5	5	3	0	1
d. Renal Tubule Accumulations	Lysozyme		0	1	0	1	0	1	0	0	0	1
	Glycogen		1	1	1	1	2	0	1	0	0	1
	Hemosiderin		0	0	0	0	0	0	0	0	0	0
			1	2	1	2	2	1	1	0	0	2
e. Liver Degenerative Lesions	Lipidosis		9	9	10	8	13	5	4	5	6	3
	Necrosis		16	9	17	8	13	12	9	7	8	1
			25	18	27	16	26	17	13	12	14	4
f. Liver Inflammaroty and Vascular Lesions	Hepatitis		4	1	4	1	3	2	3	1	1	0
	Telangiectasia		4	4	7	1	5	3	3	1	4	0
	Vascular Thrombosis		0	1	1	0	1	0	0	0	1	0
			8	6	12	2	9	5	6	2	6	0
g. Lungs Inflammatory and Vascular Lesions	Pneumonia		4	2	4	2	5	1	3	1	1	1
	Alveolitis		2	1	1	2	0	3	0	2	1	0
	Peribronchitis		1	0	0	1	0	1	0	1	0	0
	Pulmonary Thrombosis		2	0	2	0	1	1	2	0	0	0
	Small vessel emboli		1	0	0	1	1	0	0	1	0	0
			10	3	7	6	7	6	5	5	2	1

## Sheet: Sex_Treatment
Location	Neoplastic Diseases	Frequency %	Male	Female	C57xDBA	DBAxC57	CRMP+	CTL	Male %	Female %	C57xDBA %	DBAxC57 %	CRMP+ %	CTL %	M/CTL	M/CRMP	F/CTL	F/CRMP	%M/CTL	%M/CRMP	Female/CTL	Female/CRMP									11		15
Abdominal cavity	Leiomyosarcoma	6	2	1	3	0	2	1	5.71429	3.84615	6.97674	0	6.66667	3.22581	1	1	0	1	5.55556	5.88235	0	7.69231
Harderian gland	Adenoma	52	15	11	18	8	17	9	42.8571	42.3077	41.8605	44.4444	56.6667	29.0323	8	7	1	10	44.4444	41.1765	7.69231	76.9231
Hock, Spinal column	Osteosarcoma	4	1	1	1	1	0	2	2.85714	3.84615	2.32558	5.55556	0	6.45161	1	0	1	0	5.55556	0	7.69231	0
Liver	Hepatic adenoma	6	3	0	2	1	3	0	8.57143	0	4.65116	5.55556	10	0	0	3	0	0	0	17.6471	0	0
Liver	Hepatocellular carcinoma	18	9	0	7	2	2	7	25.7143	0	16.2791	11.1111	6.66667	22.5806	7	2	0	0	38.8889	11.7647	0	0
Liver	Hemangiosarcoma	14	3	4	4	3	5	2	8.57143	15.3846	9.30233	16.6667	16.6667	6.45161	2	1	0	4	11.1111	5.88235	0	30.7692
Lung	Pulmonary adenoma	4	2	0	2	0	0	2	5.71429	0	4.65116	0	0	6.45161	2	0	0	0	11.1111	0	0	0
Lung	Pulmonary carcinoma	12	5	1	4	2	4	2	14.2857	3.84615	9.30233	11.1111	13.3333	6.45161	2	3	0	1	11.1111	17.6471	0	7.69231
Spleen	Hemangiosarcoma	14	3	4	4	3	5	2	8.57143	15.3846	9.30233	16.6667	16.6667	6.45161	2	1	0	4	11.1111	5.88235	0	30.7692
Subcutis, flank	Lipoma	6	3	0	2	1	1	2	8.57143	0	4.65116	5.55556	3.33333	6.45161	2	1	0	0	11.1111	5.88235	0	0
Syndrome	Histiocytic sarcoma	26	2	11	8	5	5	8	5.71429	42.3077	18.6047	27.7778	16.6667	25.8065	2	0	6	5	11.1111	0	46.1538	38.4615
Syndrome	Lymphoma	26	4	9	11	2	5	8	11.4286	34.6154	25.5814	11.1111	16.6667	25.8065	2	2	6	3	11.1111	11.7647	46.1538	23.0769
Location	Non-Neoplastic Diseases	Frequency %	Male	Female	C57xDBA	DBAxC57	CRMP+	CTL	Male %	Female %	C57xDBA %	DBAxC57 %	CRMP+ %	CTL %	Male/CTL	Male/CRMP	Female/CTL	Female/CRMP	%M/CTL	%M/CRMP	Female/CTL	Female/CRMP
Accesory glands	Adenitis	12	6	0	6	0	1	5	17.1429	0	13.9535	0	3.33333	16.129	5	1	0	0	27.7778	5.88235	0	0
Ear	Otitis	6	3	0	3	0	3	0	8.57143	0	6.97674	0	10	0	0	3	0	0	0	17.6471	0	0
Heart	Heart Lesions a.	26	9	4	11	2	10	3	25.7143	15.3846	25.5814	11.1111	33.3333	9.67742	2	7	1	3	11.1111	41.1765	7.69231	23.0769
Incisor teeth	Dental dysplasia	20	8	2	6	4	6	4	22.8571	7.69231	13.9535	22.2222	20	12.9032	3	5	1	1	16.6667	29.4118	7.69231	7.69231
Renal tubules	Renal Tubule Accumulations d.	6	1	2	1	2	2	1	2.85714	7.69231	2.32558	11.1111	6.66667	3.22581	0	1	1	1	0	5.88235	7.69231	7.69231
Kidney	Peruvascular Lymphoid Aggregates	4	0	2	0	2	2	0	0	7.69231	0	11.1111	6.66667	0	0	0	0	2	0	0	0	15.3846
Kidney	Kidney Degenarive Lesions b.	30	13	2	11	4	11	4	37.1429	7.69231	25.5814	22.2222	36.6667	12.9032	4	9	0	2	22.2222	52.9412	0	15.3846
Kidney	Kidney Inflammatory and Vascular Lesions c.	12	5	1	4	2	3	3	14.2857	3.84615	9.30233	11.1111	10	9.67742	5	3	0	1	27.7778	17.6471	0	7.69231
Liver	Liver Degenerative Lesions e.	86	25	18	27	16	26	17	71.4286	69.2308	62.7907	88.8889	86.6667	54.8387	9	16	8	10	50	94.1176	61.5385	76.9231
Liver	Liver Inflammatory and Vascular Lesions f.	24	6	6	11	1	7	4	17.1429	23.0769	25.5814	5.55556	23.3333	12.9032	4	4	1	5	22.2222	23.5294	7.69231	38.4615
Lungs	Bronchiolization	4	1	1	1	1	1	1	2.85714	3.84615	2.32558	5.55556	3.33333	3.22581	0	1	1	0	0	5.88235	7.69231	0
Lungs	Lungs Inflammatory and Vascular Lesions g.	26	10	3	7	6	7	6	28.5714	11.5385	16.2791	33.3333	23.3333	19.3548	5	5	1	2	27.7778	29.4118	7.69231	15.3846
Mesentery	Fat Necrosis	6	2	1	2	1	2	1	5.71429	3.84615	4.65116	5.55556	6.66667	3.22581	1	1	0	1	5.55556	5.88235	0	7.69231
Ovary	Ovarian Cyst	4	0	2	2	0	1	1	0	7.69231	4.65116	0	3.33333	3.22581	0	0	1	1	0	0	7.69231	7.69231
Pancreas	Islet Hyperplasia	26	8	5	12	1	7	6	22.8571	19.2308	27.907	5.55556	23.3333	19.3548	4	4	2	3	22.2222	23.5294	15.3846	23.0769
Peripheral nerves	Axonal Degeneration	4	1	1	2	0	1	1	2.85714	3.84615	4.65116	0	3.33333	3.22581	0	1	1	0	0	5.88235	7.69231	0
Retroperitoneal soft tissue	Hemorrhage	16	5	3	6	2	3	5	14.2857	11.5385	13.9535	11.1111	10	16.129	3	2	2	1	16.6667	11.7647	15.3846	7.69231
Seminal vesicle	Seminal vesicle Fibrosis	4	2	0	2	0	2	0	5.71429	0	4.65116	0	6.66667	0	0	2	0	0	0	11.7647	0	0
Seminal vesicle	Vesiculitis	6	3	0	3	0	2	1	8.57143	0	6.97674	0	6.66667	3.22581	1	2	0	0	5.55556	11.7647	0	0
Skeletal muscle and heart	Skeletal Muscles and Heart Eosinophilic deposits	2	1	0	0	1	0	1	2.85714	0	0	5.55556	0	3.22581	0	0	0	0	0	0	0	0
Spleen	Erythroid Hyperplasia	4	1	1	2	0	1	1	2.85714	3.84615	4.65116	0	3.33333	3.22581	0	1	1	0	0	5.88235	7.69231	0
Sublumbar lymph node	Cystic and Hemorrhagic	2	0	1	1	0	0	1	0	3.84615	2.32558	0	0	3.22581	0	0	1	0	0	0	7.69231	0
Testes	Testicular Atrophy	18	9	0	8	1	5	4	25.7143	0	18.6047	5.55556	16.6667	12.9032	4	5	0	0	22.2222	29.4118	0	0
Thymus	Thymic Atrophy	4	2	0	2	0	2	0	5.71429	0	4.65116	0	6.66667	0	0	2	0	0	0	11.7647	0	0
Uterus	Cystic Endometrial Hyperplasia, with Myometrial Telangiectasia	14	0	7	7	0	4	3	0	26.9231	16.2791	0	13.3333	9.67742	0	0	3	4	0	0	23.0769	30.7692
Various tissues	Perivascular Lymphoid Aggregates	20	6	4	0	4	8	2	17.1429	15.3846	0	22.2222	26.6667	6.45161	2	4	0	4	11.1111	23.5294	0	30.7692
Various tissues	Amyloidosis	24	9	3	8	4	5	7	25.7143	11.5385	18.6047	22.2222	16.6667	22.5806	6	3	1	2	33.3333	17.6471	7.69231	15.3846
			Male	Female	C57xDBA	DBAxC57	CRMP+	CTL	Male %	Female %	C57xDBA %	DBAxC57 %	CRMP+ %	CTL %	Male/CTL	Male/CRMP	Female/CTL	Female/CRMP	%M/C57xDBA	%M/DBAxC57	Female/C57xDBA	Female/DBAxC57
		Frequency %	Male	Female	C57xDBA	DBAxC57	CRMP+	CTL	M/CTL	M/CRMP	F/CTL	F/CRMP							Total # M/CTL	Total # M/CRMP	Total # F/CTL	Total # F/CRMP
a. Heart Lesions	Cardiomegaly		0	1	1	0	1	0	0	0	0	1							18	17	13	13
	Myocarditis		1	0	0	1	0	1	1	0	0	0
	Cardiomyopathy		3	2	4	1	5	0	0	3	0	2
	Ventricular Hypertrophy		1	0	1	0	1	0	0	1	0	0
	Myocardial Necrosis		0	1	1	0	0	1	0	0	1	0
	Myocardial Fibrosis		3	0	3	0	2	1	1	2	0	0
	Heart Interstitial fibrosis		1	0	1	0	1	0	0	1	0	0
			9	4	11	2	10	3	2	7	1	3
b. Kidney Degeneratiev Lesions	Tubular degeneration		6	0	4	2	4	2	2	4	0	0
	Nephropathy		4	0	4	0	3	1	1	3	0	0
	Tubular Necrosis		1	0	0	1	1	0	0	1	0	0
	Glomerulopathy		1	2	2	1	2	1	1	0	0	2
	Renal interstitial fibrosis		1	0	1	0	1	0	0	1	0	0
			13	2	11	4	11	4	4	9	0	2
c. Kidney Inflammatory and Vascular Lesions	Interstitial Nephritis		5	0	2	3	2	3	3	2	0	0
	Infarct		1	1	1	1	1	1	1	0	0	1
	Glomerulonephritis		2	0	2	0	1	1	1	1	0	0
			8	1	5	4	4	5	5	3	0	1
d. Renal Tubule Accumulations	Lysozyme		0	1	0	1	0	1	0	0	1	0
	Glycogen		1	1	1	1	2	0	0	1	0	1
	Hemosiderin		0	0	0	0	0	0	0	0	0	0
			1	2	1	2	2	1	0	1	1	1
e. Liver Degenerative Lesions	Lipidosis		9	9	10	8	13	5	3	6	2	7
	Necrosis		16	9	17	8	13	12	6	10	6	3
			25	18	27	16	26	17	9	16	8	10
f. Liver Inflammaroty and Vascular Lesions	Hepatitis		4	1	4	1	3	2	2	2	0	1
	Telangiectasia		4	4	7	1	5	3	2	2	1	3
	Vascular Thrombosis		0	1	1	0	1	0	0	0	0	1
			8	6	12	2	9	5	4	4	1	5
g. Lungs Inflammatory and Vascular Lesions	Pneumonia		4	2	4	2	5	1	1	3	0	2
	Alveolitis		2	1	1	2	0	3	2	0	1	0
	Peribronchitis		1	0	0	1	0	1	1	0	0	0
	Pulmonary Thrombosis		2	0	2	0	1	1	1	1	0	0
	Small vessel emboli		1	0	0	1	1	0	0	1	0	0
			10	3	7	6	7	6	5	5	1	2

## Sheet: Strain_Treatment
Location	Neoplastic Diseases	Frequency %	Male	Female	C57xDBA	DBAxC57	CRMP+	CTL	Male %	Female %	C57xDBA %	DBAxC57 %	CRMP+ %	CTL %	C57xDBA/CTL	C57xDBA/CRMP	DBAxC57/CTL	DBAxC57/CRMP	%C57xDBA/CTL	%C57xDBA/CRMP	%DBAxC57/CTL	%DBAxC57/CRMP
Abdominal cavity	Leiomyosarcoma	6	2	1	3	0	2	1	5.71429	3.84615	6.97674	0	6.66667	3.22581	1	2	0	0	5	8.69565	0	0
Harderian gland	Adenoma	52	15	11	18	8	17	9	42.8571	42.3077	41.8605	44.4444	56.6667	29.0323	5	13	4	4	25	56.5217	36.3636	57.1429
Hock, Spinal column	Osteosarcoma	4	1	1	1	1	0	2	2.85714	3.84615	2.32558	5.55556	0	6.45161	1	0	1	0	5	0	9.09091	0
Liver	Hepatic adenoma	6	3	0	2	1	3	0	8.57143	0	4.65116	5.55556	10	0	0	2	0	1	0	8.69565	0	14.2857
Liver	Hepatocellular carcinoma	18	9	0	7	2	2	7	25.7143	0	16.2791	11.1111	6.66667	22.5806	6	1	1	1	30	4.34783	9.09091	14.2857
Liver	Hemangiosarcoma	14	3	4	4	3	5	2	8.57143	15.3846	9.30233	16.6667	16.6667	6.45161	2	2	0	3	10	8.69565	0	42.8571
Lung	Pulmonary adenoma	4	2	0	2	0	0	2	5.71429	0	4.65116	0	0	6.45161	2	0	0	0	10	0	0	0
Lung	Pulmonary carcinoma	12	5	1	4	2	4	2	14.2857	3.84615	9.30233	11.1111	13.3333	6.45161	1	3	1	1	5	13.0435	9.09091	14.2857
Spleen	Hemangiosarcoma	14	3	4	4	3	5	2	8.57143	15.3846	9.30233	16.6667	16.6667	6.45161	2	2	0	3	10	8.69565	0	42.8571
Subcutis, flank	Lipoma	6	3	0	2	1	1	2	8.57143	0	4.65116	5.55556	3.33333	6.45161	1	1	1	0	5	4.34783	9.09091	0
Syndrome	Histiocytic sarcoma	26	2	11	8	5	5	8	5.71429	42.3077	18.6047	27.7778	16.6667	25.8065	5	3	3	2	25	13.0435	27.2727	28.5714
Syndrome	Lymphoma	26	4	9	11	2	5	8	11.4286	34.6154	25.5814	11.1111	16.6667	25.8065	6	5	2	0	30	21.7391	18.1818	0
Location	Non-Neoplastic Diseases	Frequency %	Male	Female	C57xDBA	DBAxC57	CRMP+	CTL	Male %	Female %	C57xDBA %	DBAxC57 %	CRMP+ %	CTL %	C57xDBA/CTL	C57xDBA/CRMP	DBAxC57/CTL	DBAxC57/CRMP	%C57xDBA/CTL	%C57xDBA/CRMP	%DBAxC57/CTL	%DBAxC57/CRMP
Accesory glands	Adenitis	12	6	0	6	0	1	5	17.1429	0	13.9535	0	3.33333	16.129	5	1	0	0	25	4.34783	0	0
Ear	Otitis	6	3	0	3	0	3	0	8.57143	0	6.97674	0	10	0	0	3	0	0	0	13.0435	0	0
Heart	Heart Lesions a.	26	9	4	11	2	10	3	25.7143	15.3846	25.5814	11.1111	33.3333	9.67742	2	9	1	1	10	39.1304	9.09091	14.2857
Incisor teeth	Dental dysplasia	20	8	2	6	4	6	4	22.8571	7.69231	13.9535	22.2222	20	12.9032	3	3	1	3	15	13.0435	9.09091	42.8571
Renal tubules	Renal Tubule Accumulations d.	6	1	2	1	2	2	1	2.85714	7.69231	2.32558	11.1111	6.66667	3.22581	0	1	1	1	0	4.34783	9.09091	14.2857
Kidney	Peruvascular Lymphoid Aggregates	4	0	2	0	2	2	0	0	7.69231	0	11.1111	6.66667	0	0	0	0	2	0	0	0	28.5714
Kidney	Kidney Degenarive Lesions b.	30	13	2	11	4	11	4	37.1429	7.69231	25.5814	22.2222	36.6667	12.9032	3	8	1	3	15	34.7826	9.09091	42.8571
Kidney	Kidney Inflammatory and Vascular Lesions c.	12	5	1	4	2	3	3	14.2857	3.84615	9.30233	11.1111	10	9.67742	3	2	2	2	15	8.69565	18.1818	28.5714
Liver	Liver Degenerative Lesions e.	86	25	18	27	16	26	17	71.4286	69.2308	62.7907	88.8889	86.6667	54.8387	11	16	6	10	55	69.5652	54.5455	142.857
Liver	Liver Inflammatory and Vascular Lesions f.	24	6	6	11	1	7	4	17.1429	23.0769	25.5814	5.55556	23.3333	12.9032	4	8	1	1	20	34.7826	9.09091	14.2857
Lungs	Bronchiolization	4	1	1	1	1	1	1	2.85714	3.84615	2.32558	5.55556	3.33333	3.22581	1	0	0	1	5	0	0	14.2857
Lungs	Lungs Inflammatory and Vascular Lesions g.	26	10	3	7	6	7	6	28.5714	11.5385	16.2791	33.3333	23.3333	19.3548	3	4	3	3	15	17.3913	27.2727	42.8571
Mesentery	Fat Necrosis	6	2	1	2	1	2	1	5.71429	3.84615	4.65116	5.55556	6.66667	3.22581	0	2	1	0	0	8.69565	9.09091	0
Ovary	Ovarian Cyst	4	0	2	2	0	1	1	0	7.69231	4.65116	0	3.33333	3.22581	1	1	0	0	5	4.34783	0	0
Pancreas	Islet Hyperplasia	26	8	5	12	1	7	6	22.8571	19.2308	27.907	5.55556	23.3333	19.3548	5	7	1	0	25	30.4348	9.09091	0
Peripheral nerves	Axonal Degeneration	4	1	1	2	0	1	1	2.85714	3.84615	4.65116	0	3.33333	3.22581	1	1	0	0	5	4.34783	0	0
Retroperitoneal soft tissue	Hemorrhage	16	5	3	6	2	3	5	14.2857	11.5385	13.9535	11.1111	10	16.129	5	1	0	2	25	4.34783	0	28.5714
Seminal vesicle	Seminal vesicle Fibrosis	4	2	0	2	0	2	0	5.71429	0	4.65116	0	6.66667	0	0	2	0	0	0	8.69565	0	0
Seminal vesicle	Vesiculitis	6	3	0	3	0	2	1	8.57143	0	6.97674	0	6.66667	3.22581	1	2	0	0	5	8.69565	0	0
Skeletal muscle and heart	Skeletal Muscles and Heart Eosinophilic deposits	2	1	0	0	1	0	1	2.85714	0	0	5.55556	0	3.22581	0	0	0	0	0	0	0	0
Spleen	Erythroid Hyperplasia	4	1	1	2	0	1	1	2.85714	3.84615	4.65116	0	3.33333	3.22581	1	1	0	0	5	4.34783	0	0
Sublumbar lymph node	Cystic and Hemorrhagic	2	0	1	1	0	0	1	0	3.84615	2.32558	0	0	3.22581	0	0	0	0	0	0	0	0
Testes	Testicular Atrophy	18	9	0	8	1	5	4	25.7143	0	18.6047	5.55556	16.6667	12.9032	3	5	1	0	15	21.7391	9.09091	0
Thymus	Thymic Atrophy	4	2	0	2	0	2	0	5.71429	0	4.65116	0	6.66667	0	0	2	0	0	0	8.69565	0	0
Uterus	Cystic Endometrial Hyperplasia, with Myometrial Telangiectasia	14	0	7	7	0	4	3	0	26.9231	16.2791	0	13.3333	9.67742	3	4	0	0	15	17.3913	0	0
Various tissues	Perivascular Lymphoid Aggregates	20	6	4	6	4	8	2	17.1429	15.3846	13.9535	22.2222	26.6667	6.45161	2	4	0	4	10	17.3913	0	57.1429
Various tissues	Amyloidosis	24	9	3	8	4	5	7	25.7143	11.5385	18.6047	22.2222	16.6667	22.5806	3	5	4	0	15	21.7391	36.3636	0
			Male	Female	C57xDBA	DBAxC57	CRMP+	CTL	Male %	Female %	C57xDBA %	DBAxC57 %	CRMP+ %	CTL %	C57xDBA/CTL	C57xDBA/CRMP	DBAxC57/CTL	DBAxC57/CRMP	%C57xDBA/CTL	%C57xDBA/CRMP	%DBAxC57/CTL	%DBAxC57/CRMP
		Frequency %	Male	Female	C57xDBA	DBAxC57	CRMP+	CTL	C57xDBA/CTL	C57xDBA/CRMP	DBAxC57/CTL	DBAxC57/CRMP							Total # C57xDBA/CTL	Total # C57xDBA/CRMP	Total # DBAxC57/CTL	Total # DBAxC57F/CRMP
a. Heart Lesions	Cardiomegaly		0	1	1	0	1	0	0	1	0	0							20	23	11	7
	Myocarditis		1	0	0	1	0	1	0	0	1	0
	Cardiomyopathy		3	2	4	1	5	0	0	4	0	1
	Ventricular Hypertrophy		1	0	1	0	1	0	0	1	0	0
	Myocardial Necrosis		0	1	1	0	0	1	1	0	0	0
	Myocardial Fibrosis		3	0	3	0	2	1	1	2	0	0
	Heart Interstitial fibrosis		1	0	1	0	1	0	0	1	0	0
			9	4	11	2	10	3	2	9	1	1
b. Kidney Degeneratiev Lesions	Tubular degeneration		6	0	4	2	4	2	2	2	0	2
	Nephropathy		4	0	4	0	3	1	1	3	0	0
	Tubular Necrosis		1	0	0	1	1	0	0	0	0	1
	Glomerulopathy		1	2	2	1	2	1	0	2	1	0
	Renal interstitial fibrosis		1	0	1	0	1	0	0	1	0	0
			13	2	11	4	11	4	3	8	1	3
c. Kidney Inflammatory and Vascular Lesions	Interstitial Nephritis		5	0	2	3	2	3	1	1	2	1
	Infarct		1	1	1	1	1	1	1	0	0	1
	Glomerulonephritis		2	0	2	0	1	1	1	1	0	0
			8	1	5	4	4	5	3	2	2	2
d. Renal Tubule Accumulations	Lysozyme		0	1	0	1	0	1	0	0	1	0
	Glycogen		1	1	1	1	2	0	0	1	0	1
	Hemosiderin		0	0	0	0	0	0	0	0	0	0
			1	2	1	2	2	1	0	1	1	1
e. Liver Degenerative Lesions	Lipidosis		9	9	10	8	13	5	2	8	3	5
	Necrosis		16	9	17	8	13	12	9	8	3	5
			25	18	27	16	26	17	11	16	6	10
f. Liver Inflammaroty and Vascular Lesions	Hepatitis		4	1	4	1	3	2	1	3	1	0
	Telangiectasia		4	4	7	1	5	3	3	4	0	1
	Vascular Thrombosis		0	1	1	0	1	0	0	1	0	0
			8	6	12	2	9	5	4	8	1	1
g. Lungs Inflammatory and Vascular Lesions	Pneumonia		4	2	4	2	5	1	1	3	0	2
	Alveolitis		2	1	1	2	0	3	1	0	2	0
	Peribronchitis		1	0	0	1	0	1	0	0	1	0
	Pulmonary Thrombosis		2	0	2	0	1	1	1	1	0	0
	Small vessel emboli		1	0	0	1	1	0	0	0	0	1
			10	3	7	6	7	6	3	4	3	3

## Sheet: Divided by systems
Location	Neoplastic Diseases	Frequency %	Male	Female	C57xDBA	DBAxC57	CRMP+	CTL	Male %	Female %	C57xDBA %	DBAxC57 %	CRMP+ %	CTL %	Respiratory
Lung	Pulmonary adenoma	3.27869	2	0	2	0	0	2	5.71429	0	4.65116	0	0	6.45161
Lung	Pulmonary carcinoma	8.19672	5	1	4	2	4	2	14.2857	3.84615	9.30233	11.1111	13.3333	6.45161
Pleural cavity	Mesothelioma	1.63934	1	0	1	0	1	0	2.85714	0	2.32558	0	3.33333	0
Location	Non-Neoplastic Diseases	Frequency %	Male	Female	C57xDBA	DBAxC57	CRMP+	CTL	Male %	Female %	C57xDBA %	DBAxC57 %	CRMP+ %	CTL %
Lungs	Bronchiolization	3.27869	1	1	1	1	1	1	2.85714	3.84615	2.32558	5.55556	3.33333	3.22581
Lungs	Lungs Inflammatory and Vascular Lesions g.	21.3115	10	3	7	6	7	6	28.5714	11.5385	16.2791	33.3333	23.3333	19.3548
Trachea	Submucosal Gland Ectasia	1.63934	1	0	1	0	0	1	2.85714	0	2.32558	0	0	3.22581
Location	Neoplastic Diseases	Frequency %	Male	Female	C57xDBA	DBAxC57	CRMP+	CTL	Male %	Female %	C57xDBA %	DBAxC57 %	CRMP+ %	CTL %	Digestive
Jejunum	Intestinal adenocarcinoma	1.63934	1	0	0	1	1	0	2.85714	0	0	5.55556	3.33333	0
Liver	Hepatic adenoma	3.27869	3	0	2	1	3	0	8.57143	0	4.65116	5.55556	10	0
Liver	Hepatocellular carcinoma	9.83607	9	0	7	2	2	7	25.7143	0	16.2791	11.1111	6.66667	22.5806
Liver	Hemangiosarcoma	9.83607	3	4	4	3	5	2	8.57143	15.3846	9.30233	16.6667	16.6667	6.45161
Upper incisors	Odontomas	1.63934	2	0	2	0	1	1	5.71429	0	4.65116	0	3.33333	3.22581
Location	Non-Neoplastic Diseases	Frequency %	Male	Female	C57xDBA	DBAxC57	CRMP+	CTL	Male %	Female %	C57xDBA %	DBAxC57 %	CRMP+ %	CTL %
Incisor teeth	Dental dysplasia	16.3934	8	2	6	4	6	4	22.8571	7.69231	13.9535	22.2222	20	12.9032
Liver	Liver Degenerative Lesions e.	70.4918	25	18	27	16	26	17	71.4286	69.2308	62.7907	88.8889	86.6667	54.8387
Liver	Liver Inflammatory and Vascular Lesions f.	22.9508	8	6	12	2	9	5	22.8571	23.0769	27.907	11.1111	30	16.129
Pancreas	Islet Hyperplasia	21.3115	8	5	12	1	7	6	22.8571	19.2308	27.907	5.55556	23.3333	19.3548
Location	Neoplastic Diseases	Frequency %	Male	Female	C57xDBA	DBAxC57	CRMP+	CTL	Male %	Female %	C57xDBA %	DBAxC57 %	CRMP+ %	CTL %	Reproductive
Location	Non-Neoplastic Diseases	Frequency %	Male	Female	C57xDBA	DBAxC57	CRMP+	CTL	Male %	Female %	C57xDBA %	DBAxC57 %	CRMP+ %	CTL %
Accesory glands	Adenitis	9.83607	6	0	6	0	1	5	17.1429	0	13.9535	0	3.33333	16.129
Epididymides	Sperm granulomas	1.63934	1	0	1	0	1	0	2.85714	0	2.32558	0	3.33333	0
Epididymis	Epididimal Ectasia	1.63934	1	0	1	0	1	0	2.85714	0	2.32558	0	3.33333	0
Epididymis	Spermatoceles and mineralization	1.63934	1	0	1	0	1	0	2.85714	0	2.32558	0	3.33333	0
Ovary	Ovarian Cyst	3.27869	0	2	2	0	1	1	0	7.69231	4.65116	0	3.33333	3.22581
Preputial gland	Preputial Gland Atrophy	1.63934	1	0	1	0	1	0	2.85714	0	2.32558	0	3.33333	0
Preputial gland	Preputial Gland Ectasia	1.63934	1	0	1	0	1	0	2.85714	0	2.32558	0	3.33333	0
Prostate	Prostate Ectasia	1.63934	1	0	1	0	1	0	2.85714	0	2.32558	0	3.33333	0
Seminal vesicle	Seminal vesicle Fibrosis	3.27869	2	0	2	0	2	0	5.71429	0	4.65116	0	6.66667	0
Seminal vesicle	Vesiculitis	4.91803	3	0	3	0	2	1	8.57143	0	6.97674	0	6.66667	3.22581
Testes	Testicular Atrophy	14.7541	9	0	8	1	5	4	25.7143	0	18.6047	5.55556	16.6667	12.9032
Uterus	Cystic Endometrial Hyperplasia, with Myometrial Telangiectasia	11.4754	0	7	7	0	4	3	0	26.9231	16.2791	0	13.3333	9.67742
Location	Neoplastic Diseases	Frequency %	Male	Female	C57xDBA	DBAxC57	CRMP+	CTL	Male %	Female %	C57xDBA %	DBAxC57 %	CRMP+ %	CTL %	Cardiocirculatory
Spleen	Hemangiosarcoma	9.83607	3	4	4	3	5	2	8.57143	15.3846	9.30233	16.6667	16.6667	6.45161
Location	Non-Neoplastic Diseases	Frequency %	Male	Female	C57xDBA	DBAxC57	CRMP+	CTL	Male %	Female %	C57xDBA %	DBAxC57 %	CRMP+ %	CTL %
Aorta	Intimal mineralization	1.63934	1	0	0	1	1	0	2.85714	0	0	5.55556	3.33333	0
Artery	Arteriosclerosis	1.63934	1	0	1	0	1	0	2.85714	0	2.32558	0	3.33333	0
Heart	Heart Lesions a.	21.3115	9	4	11	2	10	3	25.7143	15.3846	25.5814	11.1111	33.3333	9.67742
Spleen	Erythroid Hyperplasia	3.27869	1	1	2	0	1	1	2.85714	3.84615	4.65116	0	3.33333	3.22581
Location	Neoplastic Diseases	Frequency %	Male	Female	C57xDBA	DBAxC57	CRMP+	CTL	Male %	Female %	C57xDBA %	DBAxC57 %	CRMP+ %	CTL %	Muscoloskeletal
Hock, Spinal column	Osteosarcoma	3.27869	1	1	1	1	0	2	2.85714	3.84615	2.32558	5.55556	0	6.45161
Location	Non-Neoplastic Diseases	Frequency %	Male	Female	C57xDBA	DBAxC57	CRMP+	CTL	Male %	Female %	C57xDBA %	DBAxC57 %	CRMP+ %	CTL %
Cervical spine	Degenerative joint disease	3.27869	2	0	1	1	2	0	5.71429	0	2.32558	5.55556	6.66667	0
Skeletal muscle and heart	Skeletal Muscles and Heart Eosinophilic deposits	1.63934	1	0	0	1	0	1	2.85714	0	0	5.55556	0	3.22581
Location	Neoplastic Diseases	Frequency %	Male	Female	C57xDBA	DBAxC57	CRMP+	CTL	Male %	Female %	C57xDBA %	DBAxC57 %	CRMP+ %	CTL %	Urinary
Kidney	Oncocytoma	1.63934	1	0	1	0	1	0	2.85714	0	2.32558	0	3.33333	0
Location	Non-Neoplastic Diseases	Frequency %	Male	Female	C57xDBA	DBAxC57	CRMP+	CTL	Male %	Female %	C57xDBA %	DBAxC57 %	CRMP+ %	CTL %
Renal tubules	Renal Tubule Accumulations d.	4.91803	1	2	1	2	2	1	2.85714	7.69231	2.32558	11.1111	6.66667	3.22581
Kidney	Peruvascular Lymphoid Aggregates	3.27869	0	2	0	2	2	0	0	7.69231	0	11.1111	6.66667	0
Kidney	Kidney Cyst	1.63934	0	1	1	0	1	0	0	3.84615	2.32558	0	3.33333	0
Kidney	Kidney Degenarive Lesions b.	24.5902	13	2	11	4	11	4	37.1429	7.69231	25.5814	22.2222	36.6667	12.9032
Kidney	Kidney Inflammatory and Vascular Lesions c.	14.7541	8	1	5	4	4	5	22.8571	3.84615	11.6279	22.2222	13.3333	16.129
Location	Neoplastic Diseases	Frequency %	Male	Female	C57xDBA	DBAxC57	CRMP+	CTL	Male %	Female %	C57xDBA %	DBAxC57 %	CRMP+ %	CTL %	Nervous
Location	Non-Neoplastic Diseases	Frequency %	Male	Female	C57xDBA	DBAxC57	CRMP+	CTL	Male %	Female %	C57xDBA %	DBAxC57 %	CRMP+ %	CTL %
Brain - Thalamus	Thalamus Mineralization	1.63934	1	0	0	1	1	0	2.85714	0	0	5.55556	3.33333	0
Ear	Otits	4.91803	3	0	3	0	3	0	8.57143	0	6.97674	0	10	0
Ear	Spiral ligament atrophy	1.63934	1	0	1	0	1	0	2.85714	0	2.32558	0	3.33333	0
Ears	Spiral ganglia loss	1.63934	1	0	1	0	1	0	2.85714	0	2.32558	0	3.33333	0
Eyes	Microphthalmia	1.63934	1	0	1	0	1	0	2.85714	0	2.32558	0	3.33333	0
Peripheral nerves	Axonal Degeneration	3.27869	1	1	2	0	1	1	2.85714	3.84615	4.65116	0	3.33333	3.22581
Location	Neoplastic Diseases	Frequency %	Male	Female	C57xDBA	DBAxC57	CRMP+	CTL	Male %	Female %	C57xDBA %	DBAxC57 %	CRMP+ %	CTL %	Integumentary
Abdominal cavity	Leiomyosarcoma	4.91803	2	1	3	0	2	1	5.71429	3.84615	6.97674	0	6.66667	3.22581
Cervical region	Ductular carcinoma	1.63934	0	1	1	0	0	1	0	3.84615	2.32558	0	0	3.22581
Harderian gland	Adenoma	22.9508	15	11	18	8	17	9	42.8571	42.3077	41.8605	44.4444	56.6667	29.0323
Subcutaneous mass	Mammary fibroadenoma	1.63934	0	1	0	1	1	0	0	3.84615	0	5.55556	3.33333	0
Subcutis	Hibernoma	1.63934	1	0	0	1	0	1	2.85714	0	0	5.55556	0	3.22581
Subcutis, flank	Lipoma	4.91803	3	0	2	1	1	2	8.57143	0	4.65116	5.55556	3.33333	6.45161
Location	Non-Neoplastic Diseases	Frequency %	Male	Female	C57xDBA	DBAxC57	CRMP+	CTL	Male %	Female %	C57xDBA %	DBAxC57 %	CRMP+ %	CTL %
Body wall	Inguinal hernia	1.63934	1	0	1	0	0	1	2.85714	0	2.32558	0	0	3.22581
Lacrimal gland	Inflammation and Acinar Atrophy	1.63934	1	0	1	0	1	0	2.85714	0	2.32558	0	3.33333	0
Skin	Adnexal atrophy	1.63934	1	0	1	0	1	0	2.85714	0	2.32558	0	3.33333	0
Skin	Dermatitis and panniculitis, ulcerative	1.63934	0	1	1	0	1	0	0	3.84615	2.32558	0	3.33333	0
Location	Neoplastic Diseases	Frequency %	Male	Female	C57xDBA	DBAxC57	CRMP+	CTL	Male %	Female %	C57xDBA %	DBAxC57 %	CRMP+ %	CTL %	Immune
Syndrome	Histiocytic sarcoma	21.3115	2	11	8	5	5	8	5.71429	42.3077	18.6047	27.7778	16.6667	25.8065
Syndrome	Lymphoma	13.1148	4	9	11	2	5	8	11.4286	34.6154	25.5814	11.1111	16.6667	25.8065
Location	Non-Neoplastic Diseases	Frequency %	Male	Female	C57xDBA	DBAxC57	CRMP+	CTL	Male %	Female %	C57xDBA %	DBAxC57 %	CRMP+ %	CTL %
Sublumbar lymph node	Cystic and Hemorrhagic	1.63934	0	1	1	0	0	1	0	3.84615	2.32558	0	0	3.22581
Various tissues	Perivascular Lymphoid Aggregates	16.3934	6	4	0	4	8	2	17.1429	15.3846	0	22.2222	26.6667	6.45161
Thymus	Thymic Atrophy	3.27869	2	0	2	0	2	0	5.71429	0	4.65116	0	6.66667	0
Location	Neoplastic Diseases	Frequency %	Male	Female	C57xDBA	DBAxC57	CRMP+	CTL	Male %	Female %	C57xDBA %	DBAxC57 %	CRMP+ %	CTL %	Endocrine
Adrenal gland	Pheochromocytoma	1.63934	0	1	1	0	0	1	0	3.84615	2.32558	0	0	3.22581
Thyroid gland	Follicular adenoma	1.63934	1	0	1	0	0	1	2.85714	0	2.32558	0	0	3.22581
Location	Non-Neoplastic Diseases	Frequency %	Male	Female	C57xDBA	DBAxC57	CRMP+	CTL	Male %	Female %	C57xDBA %	DBAxC57 %	CRMP+ %	CTL %
Adrenal glands	Subcapsular cell hyperplasia	1.63934	0	1	0	1	1	0	0	3.84615	0	5.55556	3.33333	0
		Frequency %	Male	Female	C57xDBA	DBAxC57	CRMP+	CTL
a. Heart Lesions	Cardiomegaly		0	1	1	0	1	0
	Myocarditis		1	0	0	1	0	1
	Cardiomyopathy		3	2	4	1	5	0
	Ventricular Hypertrophy		1	0	1	0	1	0
	Myocardial Necrosis		0	1	1	0	0	1
	Myocardial Fibrosis		3	0	3	0	2	1
	Heart Interstitial fibrosis		1	0	1	0	1	0
			9	4	11	2	10	3
b. Kidney Degeneratiev Lesions	Tubular degeneration		6	0	4	2	4	2
	Nephropathy		4	0	4	0	3	1
	Tubular Necrosis		1	0	0	1	1	0
	Glomerulopathy		1	2	2	1	2	1
	Renal interstitial fibrosis		1	0	1	0	1	0
			13	2	11	4	11	4
c. Kidney Inflammatory and Vascular Lesions	Interstitial Nephritis		5	0	2	3	2	3
	Infarct		1	1	1	1	1	1
	Glomerulonephritis		2	0	2	0	1	1
			8	1	5	4	4	5
d. Renal Tubule Accumulations	Lysozyme		0	1	0	1	0	1
	Glycogen		1	1	1	1	2	0
	Hemosiderin		0	0	0	0	0	0
			1	2	1	2	2	1
e. Liver Degenerative Lesions	Lipidosis		9	9	10	8	13	5
	Necrosis		16	9	17	8	13	12
			25	18	27	16	26	17
f. Liver Inflammaroty and Vascular Lesions	Hepatitis		4	1	4	1	3	2
	Telangiectasia		4	4	7	1	5	3
	Vascular Thrombosis		0	1	1	0	1	0
			8	6	12	2	9	5
g. Lungs Inflammatory and Vascular Lesions	Pneumonia		4	2	4	2	5	1
	Alveolitis		2	1	1	2	0	3
	Peribronchitis		1	0	0	1	0	1
	Pulmonary Thrombosis		2	0	2	0	1	1
	Small vessel emboli		1	0	0	1	1	0
			10	3	7	6	7	6

## Sheet: Working sheet
Accession Number	Animal ID	Sex	Strain	Treatment	Age (months)	Accession number	Animal ID	Sex	Strain	Treatment	Age	Location	Condition
MS1801748	SHU348	M	C57xDBA	CRMP	31	MS1801748	SHU348	M	C57xDBA	CRMP	31	Lymph nodes and spleen	Lymphoma
						MS1801748	SHU348	M	C57xDBA	CRMP	31	Heart	Myocardial degeneration and fibrosis, severe, extensive
						MS1801748	SHU348	M	C57xDBA	CRMP	31	Nasal cavity	Ym proteinosis, with exudate
						MS1801748	SHU348	M	C57xDBA	CRMP	31	Incisor teeth	Dental dysplasia, bilateral
						MS1801748	SHU348	M	C57xDBA	CRMP	31	Ears	Spiral ganglia loss, severe
						MS1801748	SHU348	M	C57xDBA	CRMP	31	Ears, middle, bilateral	Nonsuppurative otitis media, mild
						MS1801748	SHU348	M	C57xDBA	CRMP	31	Eyes	Microphthalmia
						MS1801748	SHU348	M	C57xDBA	CRMP	31	Pancreas	Islet hyperplasia, moderate
						MS1801748	SHU348	M	C57xDBA	CRMP	31	Kidneys	Tubular degeneration, moderate, multifocal, bilateral
						MS1801748	SHU348	M	C57xDBA	CRMP	31	Testes	Testicular atrophy		Total Numers	Male	Female	C57xDBA	DBAxC57	CTL	CRMP
						MS1801748	SHU348	M	C57xDBA	CRMP	31	Epididymides	Sperm granulomas			35	26	43	18	31	30
						MS1801748	SHU348	M	C57xDBA	CRMP	31	Coagulating glands	Adenitis, chronic, severe with polyp formation
						MS1801748	SHU348	M	C57xDBA	CRMP	31	Prostate	Prostate Ectasia
						MS1801748	SHU348	M	C57xDBA	CRMP	31	Liver	Hepatic adenoma, and lipidosis
						MS1801748	SHU348	M	C57xDBA	CRMP	31	Liver	Nonsuppurative hepatitis, mild, multifocal
MS1801944	SHU109	M	DBAxC57	CTL	24	MS1801944	SHU109	M	DBAxC57	CTL	24	Hock, right	Osteosarcoma		a. Heart Lesions	Cardiomegaly	Myocarditis	Cardiomyopathy	Ventricular Hypertrophy	Myocardial Necrosis	Myocardial Fibrosis	Heart Interstitial fibrosis
						MS1801944	SHU109	M	DBAxC57	CTL	24	Lungs	Pulmonary carcinoma
						MS1801944	SHU109	M	DBAxC57	CTL	24	Skeletal muscle and heart	Eosinophilic deposits, tubular aggregates		b. Kidney Degeneratiev Lesions	Tubular degeneration	Nephropathy	Tubular Necrosis	Glomerulopathy	Renal interstitial fibrosis
						MS1801944	SHU109	M	DBAxC57	CTL	24	Liver	Centrilobular lipidosis, moderate		c. Kidney Inflammatory and Vascular Lesions	Interstitial Nephritis	Infarct	Glomerulonephritis
MS1801946	SHU403	F	C57xDBA	CTL	36	MS1801946	SHU403	F	C57xDBA	CTL	36	Various tissue	Lymphoma		d. Renal Tubule Accumulations	Lysozyme	Glycogen	Hemosiderin
						MS1801946	SHU403	F	C57xDBA	CTL	36	Lungs	Bronchiolization, focal
MS1801947	SHU312	M	C57xDBA	CTL	24	MS1801947	SHU312	M	C57xDBA	CTL	24	Liver	Hepatocellular carcinoma		e. Liver Degenerative Lesions	Lipidosis	Necrosis
						MS1801947	SHU312	M	C57xDBA	CTL	24	Testes	Testicular atrophy		f. Liver Inflammaroty and Vascular Lesions	Hepatitis	Telangiectasia	Vascular Thrombosis
						MS1801947	SHU312	M	C57xDBA	CTL	24	Seminal vesicles	Nonsuppurative adenitis, with polyp formation
						MS1801947	SHU312	M	C57xDBA	CTL	24	Preputial gland	Suppurative adenitis, unilateral, severe		g. Lungs Inflammatory and Vascular Lesions	Pneumonia	Alveolitis	Peribronchitis	Polmonary Thrombosis	Small vessel emboli
						MS1801947	SHU312	M	C57xDBA	CTL	24	Lung	Pulmonary adenoma
						MS1801947	SHU312	M	C57xDBA	CTL	24	Lungs	Acidophil macrophage pneumonia, mild, multifocal
						MS1801947	SHU312	M	C57xDBA	CTL	24	Trachea	Submucosal gland ectasia
						MS1801947	SHU312	M	C57xDBA	CTL	24	Thyroid gland	Follicular adenoma
						MS1801947	SHU312	M	C57xDBA	CTL	24	Heart	Myocardial fibrosis, mild, multifocal
						MS1801947	SHU312	M	C57xDBA	CTL	24	Kidneys	Tubular degeneration and fibrosis, mild, multifocal
						MS1801947	SHU312	M	C57xDBA	CTL	24	Pancreas	Islet hyperplasia, mild, diffuse
						MS1801947	SHU312	M	C57xDBA	CTL	24	Body wall	Inguinal hernia
MS1801948	SHU313	M	C57xDBA	CTL	28	MS1801948	SHU313	M	C57xDBA	CTL	28	Thoracic cavity	Hemorrhagic effusion
						MS1801948	SHU313	M	C57xDBA	CTL	28	Lungs	Pulmonary carcinoma, with hemorrhage
						MS1801948	SHU313	M	C57xDBA	CTL	28	Lungs	Hepatocellular carcinoma, metastatic
						MS1801948	SHU313	M	C57xDBA	CTL	28	Liver and spleen	Hemangiosarcoma
						MS1801948	SHU313	M	C57xDBA	CTL	28	Heart	Myocardial degeneration and fibrosis, with single cell necrosis
						MS1801948	SHU313	M	C57xDBA	CTL	28	Seminal vesicles	Nonsuppurative adenitis, moderate, diffuse, chronic
						MS1801948	SHU313	M	C57xDBA	CTL	28	Stomach	ym protein crystals
MS1801949	SHU352	M	C57xDBA	CRMP	24	MS1801949	SHU352	M	C57xDBA	CRMP	24	Abdominal cavity	Leiomyosarcoma
						MS1801949	SHU352	M	C57xDBA	CRMP	24	Subcutis, flank	Lipoma
						MS1801949	SHU352	M	C57xDBA	CRMP	24	Cervical spine	Degenerative joint disease, with spinal cord compression
						MS1801949	SHU352	M	C57xDBA	CRMP	24	Peripheral nerves	Axonal degeneration, moderate to severe
						MS1801949	SHU352	M	C57xDBA	CRMP	24	Heart	Myocardial degeneration and fibrosis, moderate, multifocal
						MS1801949	SHU352	M	C57xDBA	CRMP	24	Kidneys	Tubular degeneration, moderate, multifocal
						MS1801949	SHU352	M	C57xDBA	CRMP	24	Pancreas	Islet hyperplasia
						MS1801949	SHU352	M	C57xDBA	CRMP	24	Upper incisor teeth	Cysplasia, severe with rhinitis
						MS1801949	SHU352	M	C57xDBA	CRMP	24	Ear	Otitis externa, chronic
						MS1801949	SHU352	M	C57xDBA	CRMP	24	Skin	Adnexal atrophy, diffuse
						MS1801949	SHU352	M	C57xDBA	CRMP	24	Testes	Testicular atrophy
MS1801991	SHU413	F	C57xDBA	CTL	24	MS1801991	SHU413	F	C57xDBA	CTL	24	Spinal column	Osteosarcoma
						MS1801991	SHU413	F	C57xDBA	CTL	24	Syndrome	Lymphoma
						MS1801991	SHU413	F	C57xDBA	CTL	24	Spinal cord, spinal nerves, peripheral nerves, lumbar region	axonal degeneration and axonal necrosis
						MS1801991	SHU413	F	C57xDBA	CTL	24	Pancreas	Islet hyperplasia, moderate, multiple
						MS1801991	SHU413	F	C57xDBA	CTL	24	Peritoneal adipose tissue	Necrosis and hemorrhage, focal
MS1802079	SHU121	M	DBAxC57	CRMP	24	MS1802079	SHU121	M	DBAxC57	CRMP	24	Retroperitoneal soft tissue	Hemorrhage, with vascular necrosis and perivasculitis
						MS1802079	SHU121	M	DBAxC57	CRMP	24	Kidneys	Tubular necrosis, mild to moderate, acute
						MS1802079	SHU121	M	DBAxC57	CRMP	24	Kidneys	Tubular degeneration, mild to moderate with glomerulosclerosis
						MS1802079	SHU121	M	DBAxC57	CRMP	24	Aorta	Intimal mineralization, focally extensive
						MS1802079	SHU121	M	DBAxC57	CRMP	24	Lung	Bronchiolization
						MS1802079	SHU121	M	DBAxC57	CRMP	24	Lung	Small vessel emboli
						MS1802079	SHU121	M	DBAxC57	CRMP	24	Liver	Hepatic adenoma
						MS1802079	SHU121	M	DBAxC57	CRMP	24	Liver	Lipidosis, mild, multifocal
MS1802107	SHU354	M	C57xDBA	CRMP	24	MS1802107	SHU354	M	C57xDBA	CRMP	24	Kidney	Glomerular Amyloidosis
						MS1802107	SHU354	M	C57xDBA	CRMP	24	Heart	Amyloidosis, focal
						MS1802107	SHU354	M	C57xDBA	CRMP	24	Heart, left ventricle	Heart Interstitial fibrosis, moderate
						MS1802107	SHU354	M	C57xDBA	CRMP	24	Lung, right caudal lobe	Bronchoalveolar adenoma
						MS1802107	SHU354	M	C57xDBA	CRMP	24	Lung, right middle and caudal lobes	Alveolar macrophage pneumonia
						MS1802107	SHU354	M	C57xDBA	CRMP	24	Liver	Lipidosis, mild to moderate
						MS1802107	SHU354	M	C57xDBA	CRMP	24	Testes	Testicular atrophy
MS1802153	SHU430	F	C57xDBA	CTL	24	MS1802153	SHU430	F	C57xDBA	CTL	24	Syndrome	Lymphoma or histiocytic sarcoma
						MS1802153	SHU430	F	C57xDBA	CTL	24	Liver	Lipidosis, severe
MS1802177	SHU440	F	C57xDBA	CRMP	24	MS1802177	SHU440	F	C57xDBA	CRMP	24	Subcutaneous	Mammary adenoma
						MS1802177	SHU440	F	C57xDBA	CRMP	24	Liver	Hemangiosarcoma
						MS1802177	SHU440	F	C57xDBA	CRMP	24	Heart	Cardiomegaly
MS1802178	SHU211	F	DBAxC57	CRMP	30	MS1802178	SHU211	F	DBAxC57	CRMP	30	Subcutaneous mass	Mammary fibroadenoma
						MS1802178	SHU211	F	DBAxC57	CRMP	30	Spleen	Hemangiosarcoma
						MS1802178	SHU211	F	DBAxC57	CRMP	30	Liver	Hemangiosarcoma, presumptive
						MS1802178	SHU211	F	DBAxC57	CRMP	30	Liver	Lipidosis, mild
						MS1802178	SHU211	F	DBAxC57	CRMP	30	Adrenal glands	Subcapsular cell hyperplasia
						MS1802178	SHU211	F	DBAxC57	CRMP	30	Various tissues	Peruvascular Lymphoid Aggregates
MS1802374	SHU428	F	C57xDBA	CTL	30	MS1802374	SHU428	F	C57xDBA	CTL	30	Syndrome, involving multiple tissues	Histiocytic sarcoma
						MS1802374	SHU428	F	C57xDBA	CTL	30	Cervical region	Ductular carcinoma, mammary or salivary gland origin
						MS1802374	SHU428	F	C57xDBA	CTL	30	Uterus	Endometrial hyperplasia, cystic, diffuse
						MS1802374	SHU428	F	C57xDBA	CTL	30	Ovary	Ovarian cyst
MS1802375	SHU434	F	C57xDBA	CRMP	30	MS1802375	SHU434	F	C57xDBA	CRMP	30	Syndrome, involving multiple tissues	Lymphoma or histiocytic sarcoma
						MS1802375	SHU434	F	C57xDBA	CRMP	30	Skin	Dermatitis and panniculitis, ulcerative
						MS1802375	SHU434	F	C57xDBA	CRMP	30	Heart	Myocardial degeneration and fibrosis
						MS1802375	SHU434	F	C57xDBA	CRMP	30	Liver	Lipidosis, centrilobular
MS1802376	SHU135	M	C57xDBA	CRMP	29	MS1802376	SHU135	M	C57xDBA	CRMP	29	Syndrome	Renal failure
						MS1802376	SHU135	M	C57xDBA	CRMP	29	Kidney	Nephropathy, tubulointerstitial
						MS1802376	SHU135	M	C57xDBA	CRMP	29	Pleural cavity	Mesothelioma
						MS1802376	SHU135	M	C57xDBA	CRMP	29	Heart	Myocardial degeneration and fibrosis
						MS1802376	SHU135	M	C57xDBA	CRMP	29	Pancreas	Islet hyperplasia
						MS1802376	SHU135	M	C57xDBA	CRMP	29	Seminal vesicle	Vesiculitis, Seminal vesicle fibrosis with polyps
MS1802462	SHU207	F	DBAxC57	CTL	30	MS1802462	SHU207	F	DBAxC57	CTL	30	Syndrome	Histiocytic sarcoma
						MS1802462	SHU207	F	DBAxC57	CTL	30	Liver	Lipidosis, diffuse
						MS1802462	SHU207	F	DBAxC57	CTL	30	Kidney	Tubular pigment, lysozyme
MS1802484	SHU107	M	DBAxC57	CTL	32	MS1802484	SHU107	M	DBAxC57	CTL	32	Subcutis	Hibernoma
						MS1802484	SHU107	M	DBAxC57	CTL	32	Liver	Lipidosis, moderate to severe, diffuse
						MS1802484	SHU107	M	DBAxC57	CTL	32	Kidneys	Interstitial nephritis, mild, lymphocytic
						MS1802484	SHU107	M	DBAxC57	CTL	32	Lung	Bronchoalveolar adenoma
MS1802484	SHU206	F	DBAxC57	CTL	32	MS1802484	SHU206	F	DBAxC57	CTL	32	Syndrome	Histiocytic sarcoma
MS1802484	SHU315	M	DBAxC57	CTL	30	MS1802484	SHU315	M	DBAxC57	CTL	30	Liver	Hepatocellular carcinoma
						MS1802484	SHU315	M	DBAxC57	CTL	30	Kidneys	Interstitial nephritis, mild to moderate, multifocal
						MS1802484	SHU315	M	DBAxC57	CTL	30	Heart	Myocarditis
						MS1802484	SHU315	M	DBAxC57	CTL	30	Liver	Hepatitis, multifocal, mild, subacute
						MS1802484	SHU315	M	DBAxC57	CTL	30	Lung	Peribronchitis, mild
MS1802590	SHU432	F	C57xDBA	CRMP	32	MS1802590	SHU432	F	C57xDBA	CRMP	32	Various tissues	Histiocytic sarcoma, presumptive
						MS1802590	SHU432	F	C57xDBA	CRMP	32	Various tissues	Autolysis
MS1802619	SHU131	M	DBAxC57	CRMP	34	MS1802619	SHU131	M	DBAxC57	CRMP	34	Lungs	Pulmonary carcinoma
						MS1802619	SHU131	M	DBAxC57	CRMP	34	Lung	Histiocytic pneumonia, with ym crystals, moderate, multifocal
						MS1802619	SHU131	M	DBAxC57	CRMP	34	Jejunum	Intestinal adenocarcinoma
						MS1802619	SHU131	M	DBAxC57	CRMP	34	Kidneys	Tubular degeneration, moderate, diffuse
						MS1802619	SHU131	M	DBAxC57	CRMP	34	Heart	Myocardial degeneration, mild, multifocal
						MS1802619	SHU131	M	DBAxC57	CRMP	34	Brain - Thalamus	Thalamus mineralization
						MS1802619	SHU131	M	DBAxC57	CRMP	34	Liver	Centrilobular lipidosis, mild, diffuse
MS1802703	SHU414	F	C57xDBA	CTL	34	MS1802703	SHU414	F	C57xDBA	CTL	34	Syndrome	Histiocytic sarcoma
						MS1802703	SHU414	F	C57xDBA	CTL	34	Upper incisors	Dental dysplasia
						MS1802703	SHU414	F	C57xDBA	CTL	34	Liver	Telangiectasia, mild and mild hepatic necrosis
MS1802703	SHU336	M	C57xDBA	CRMP	33	MS1802703	SHU336	M	C57xDBA	CRMP	33	Kidney	Hemosiderosis, Tubular epithelium, mild - moderate
						MS1802703	SHU336	M	C57xDBA	CRMP	33	Kidney	Nephropathy, mild
						MS1802703	SHU336	M	C57xDBA	CRMP	33	Heart	Cardiomyopathy, multifocal, mild
						MS1802703	SHU336	M	C57xDBA	CRMP	33	Liver	Hepatic necrosis
						MS1802703	SHU336	M	C57xDBA	CRMP	33	Liver	Lipidosis and hepatocellular hyperplasia, multifocal, random, mild
						MS1802703	SHU336	M	C57xDBA	CRMP	33	Liver/mesentery	Hemagiosarcoma, with thrombi and necrosis
						MS1802703	SHU336	M	C57xDBA	CRMP	33	Lung	Bronchioloalveolar tumor
						MS1802703	SHU336	M	C57xDBA	CRMP	33	Thymus	Thymic atrophy
						MS1802703	SHU336	M	C57xDBA	CRMP	33	Harderian gland	Adenoma
						MS1802703	SHU336	M	C57xDBA	CRMP	33	Testes	Testicular atrophy
						MS1802703	SHU336	M	C57xDBA	CRMP	33	Seminal vesicles	Seminal vesicles Fibrosis_ Lymphoid Aggregates
						MS1802703	SHU336	M	C57xDBA	CRMP	33	Epididymis	Epididimal ectasia
						MS1802703	SHU336	M	C57xDBA	CRMP	33	Preputial gland	Preputial gland atrophy
MS1802827	SHU411	F	C57xDBA	CTL	29	MS1802827	SHU411	F	C57xDBA	CTL	29	Syndrome	histiocytic sarcoma, involving multiple tissues
						MS1802827	SHU411	F	C57xDBA	CTL	29	Pancreas	islet hyperplasia
						MS1802827	SHU411	F	C57xDBA	CTL	29	Lung	eosinophilic crystalline alveolitis
						MS1802827	SHU411	F	C57xDBA	CTL	29	Lung	recanalized thrombus
MS1802827	SHU342	M	C57xDBA	CRMP	32	MS1802827	SHU342	M	C57xDBA	CRMP	32	Liver	hematoma with thrombus formation, and localized hepatic necrosis (centrilobular)
						MS1802827	SHU342	M	C57xDBA	CRMP	32	Lung and mediastinum	bronchiolo-alveolar carcinoma
						MS1802827	SHU342	M	C57xDBA	CRMP	32	Mesentery	fat necrosis, focal, chronic
						MS1802827	SHU342	M	C57xDBA	CRMP	32	Heart	left ventricular hypertrophy, with foci of myocardial fibrosis
						MS1802827	SHU342	M	C57xDBA	CRMP	32	Kidney	renal interstitial fibrosis, multifocal
						MS1802827	SHU342	M	C57xDBA	CRMP	32	Seminal vesicle	seminal vesicle fibrosis, with luminal hemorrhage
MS1802981	SHU328	M	C57xDBA	CRMP	32	MS1802981	SHU328	M	C57xDBA	CRMP	32	Lungs	bronchioloalveolar carcinoma, with adjacent alveolar histiocytosis
						MS1802981	SHU328	M	C57xDBA	CRMP	32	Pancreas	islet cell hyperplasia, mild - moderate
						MS1802981	SHU328	M	C57xDBA	CRMP	32	Upper incisors	odontomas
						MS1802981	SHU328	M	C57xDBA	CRMP	32	Lower incisors	dental dysplasia
						MS1802981	SHU328	M	C57xDBA	CRMP	32	Ear	otitis media, unilateral, minimal
						MS1802981	SHU328	M	C57xDBA	CRMP	32	Ear	spiral ligament atrophy
						MS1802981	SHU328	M	C57xDBA	CRMP	32	Lacrimal gland	inflammation and acinar atrophy, mild - moderate
						MS1802981	SHU328	M	C57xDBA	CRMP	32	Heart	cardiomyopathy, mild
						MS1802981	SHU328	M	C57xDBA	CRMP	32	Liver	telangiectasia, focal, moderate
						MS1802981	SHU328	M	C57xDBA	CRMP	32	Kidney	tubular epithelial cells, vacuolation (glycogen), mild - moderate with occasional crystal formation and mineralization
						MS1802981	SHU328	M	C57xDBA	CRMP	32	Kidney	oncocytoma, benign, arises from tubular epithelial cells
						MS1802981	SHU328	M	C57xDBA	CRMP	32	Kidney	chronic interstitial nephritis, multifocal, minimal
						MS1802981	SHU328	M	C57xDBA	CRMP	32	Preputial gland	Preputial gland ectasia
						MS1802981	SHU328	M	C57xDBA	CRMP	32	Epididymis	spermatoceles and mineralization, multifocal, mild
						MS1802981	SHU328	M	C57xDBA	CRMP	32	Seminal vesicles	Seminal vesicles Fibrosis_ cholesterol granulomas and mild chronic inflammation
						MS1802981	SHU328	M	C57xDBA	CRMP	32	Testes	Testicular atrophy
MS1802981	SHU222	F	DBAxC57	CRMP	32	MS1802981	SHU222	F	DBAxC57	CRMP	32	Syndrome	histiocytic sarcoma
						MS1802982	SHU222	F	DBAxC57	CRMP	32	Kidney	tubular epithelial cells, vacuolation (glycogen), moderate with occasional mineralization
						MS1802983	SHU222	F	DBAxC57	CRMP	32	Kidney	infarcts, multifocal, minimal – mild
						MS1802984	SHU222	F	DBAxC57	CRMP	32	Kidney	Peruvascular Lymphoid Aggregates
						MS1802985	SHU222	F	DBAxC57	CRMP	32	Heart	cardiomyopathy, minimal with rare mineralization
						MS1802986	SHU222	F	DBAxC57	CRMP	32	Liver	lipidosis, midzonal - centrilobular, mild - moderate with moderate, hepatic necrosis
						MS1802987	SHU222	F	DBAxC57	CRMP	32	Uterus	histiocytic sarcoma, with multifocal, focally extensive hemorrhage
						MS1802988	SHU222	F	DBAxC57	CRMP	32	Lung	bronchioloalveolar tumors, with adjacent acidophilic macrophage pneumonia
						MS1802989	SHU222	F	DBAxC57	CRMP	32	Upper incisors	dental dysplasia
MS1803167	SHU334	M	C57xDBA	CRMP	33	MS1803167	SHU334	M	C57xDBA	CRMP	33	Heart	myocardial fibrosis
						MS1803167	SHU334	M	C57xDBA	CRMP	33	Artery	arteriosclerosis, multifocal
						MS1803167	SHU334	M	C57xDBA	CRMP	33	Kidney	glomerulonephritis
						MS1803167	SHU334	M	C57xDBA	CRMP	33	Pancreas	islet hyperplasia
						MS1803167	SHU334	M	C57xDBA	CRMP	33	Spleen	erythroid hyperplasia
						MS1803167	SHU334	M	C57xDBA	CRMP	33	Liver	hepatocellular carcinoma, with pulmonary metastasis
						MS1803167	SHU334	M	C57xDBA	CRMP	33	Lung	pulmonary carcinoma, focal
						MS1803167	SHU334	M	C57xDBA	CRMP	33	Lung	pulmonary thrombosis, multiple
						MS1803167	SHU334	M	C57xDBA	CRMP	33	Seminal vesicle	vesiculitis
MS1803167	SHU447	F	C57xDBA	CRMP	33	MS1803167	SHU447	F	C57xDBA	CRMP	33	Syndrome involving multiple tissues	histiocytic sarcoma
						MS1803167	SHU447	F	C57xDBA	CRMP	33	Liver	hepatocellular adenoma and carcinoma, multiple
						MS1803167	SHU447	F	C57xDBA	CRMP	33	Uterus	cystic endometrial hyperplasia, with myometrial telangiectasia
						MS1803167	SHU447	F	C57xDBA	CRMP	33	Kidney	Kidney cyst
MS1803167	SHU488	F	C57xDBA	CRMP	33	MS1803167	SHU488	F	C57xDBA	CRMP	33	Kidney	glomerulopathy, mild
						MS1803167	SHU488	F	C57xDBA	CRMP	33	Pancreas	islet hyperplasia,
						MS1803167	SHU488	F	C57xDBA	CRMP	33	Liver	lipidosis, diffuse, severe
						MS1803167	SHU488	F	C57xDBA	CRMP	33	Liver	sinusoidal telangiectasia and thrombosis, lobar
						MS1803167	SHU488	F	C57xDBA	CRMP	33	Spleen	subcutis mass, hemangiosarcomas
MS1803512	SHU406	F	C57xDBA	CTL	35	MS1803512	SHU406	F	C57xDBA	CTL	35	Syndrome	lymphoma
						MS1803512	SHU406	F	C57xDBA	CTL	35	Adrenal gland	pheochromocytoma
						MS1803512	SHU406	F	C57xDBA	CTL	35	Syndrome	hypertension
						MS1803512	SHU406	F	C57xDBA	CTL	35	Liver	portal vein thrombosis, chronic active
						MS1803512	SHU406	F	C57xDBA	CTL	35	Uterus	cystic endometrial hyperplasia
MS1803512	SHU404	F	C57xDBA	CTL	33	MS1803512	SHU404	F	C57xDBA	CTL	33	Syndrome	lymphoma
						MS1803512	SHU404	F	C57xDBA	CTL	33	Heart	myocardial necrosis, focal
						MS1803512	SHU404	F	C57xDBA	CTL	33	Uterus	cystic endometrial hyperplasia
MS1803512	SHU430	F	C57xDBA	CTL	33	MS1803512	SHU430	F	C57xDBA	CTL	33	Liver	hepatic necrosis, hemorrhage, cystic vascular spaces, few
						MS1803512	SHU430	F	C57xDBA	CTL	33	Sublumbar lymph node	cystic and hemorrhagic
						MS1803512	SHU430	F	C57xDBA	CTL	33	Uterus	cystic endometrial hyperplasia
						MS1803512	SHU430	F	C57xDBA	CTL	33	Spleen	erythroid hyperplasia
MS1803512	SHU213	F	C57xDBA	CRMP	32	MS1803512	SHU213	F	C57xDBA	CRMP	32	Heart	hypertrophic cardiomyopathy
						MS1803512	SHU213	F	C57xDBA	CRMP	32	Liver	vascular thrombosis, large, focal, chronic active
						MS1803512	SHU213	F	C57xDBA	CRMP	32	Uterus	cystic endometrial hyperplasia
MS1805196	SHU113	M	DBAxC57	CTL	36	MS1805196	SHU113	M	DBAxC57	CTL	36	Various tissues	amyloidosis
						MS1805196	SHU113	M	DBAxC57	CTL	36	Kidneys	glomerulopathy, Glomerular Amyloidosis
						MS1805196	SHU113	M	DBAxC57	CTL	36	Heart, right atrium	endothelial proliferation
						MS1805196	SHU113	M	DBAxC57	CTL	36	Testes	Testicular atrophy
						MS1805196	SHU113	M	DBAxC57	CTL	36	Testes and epididymus	spermatocoele
						MS1805196	SHU113	M	DBAxC57	CTL	36	Spermatic cord	necrotic lipomas
						MS1805196	SHU113	M	DBAxC57	CTL	36	GI tract	melena, presumptive with polarizable material
						MS1805196	SHU113	M	DBAxC57	CTL	36	Incisor teeth	fracture, unilateral
MS1805196	SHU318	M	C57xDBA	CTL	37	MS1805196	SHU318	M	C57xDBA	CTL	37	Liver	hepatocellular carcinoma
						MS1805196	SHU318	M	C57xDBA	CTL	37	Stomach	mucosal hyperplasia, with ulcertion
						MS1805196	SHU318	M	C57xDBA	CTL	37	Small intestines	amyloidosis, and melena
						MS1805196	SHU318	M	C57xDBA	CTL	37	Colon	polarizable fibers
						MS1805196	SHU318	M	C57xDBA	CTL	37	Heart	myocardial degeneration and fibrosis, mild, multifocal
						MS1805196	SHU318	M	C57xDBA	CTL	37	Kidneys	tubular degeneration, moderate, multifocal, chronic
						MS1805196	SHU318	M	C57xDBA	CTL	37	Testes	Testicular atrophy
						MS1805196	SHU318	M	C57xDBA	CTL	37	Spermatic cord	lipoma, and spermatocoele
						MS1805196	SHU318	M	C57xDBA	CTL	37	Upper incisor teeth	dental dysplasia, bilateral
						MS1805196	SHU318	M	C57xDBA	CTL	37	PancreaS	islet cell hyperplasia, mild
MS1805385	SHU303	M	C57xDBA	CTL	38	MS1805385	SHU303	M	C57xDBA	CTL	38	Lungs	pulmonary thrombosis, numerous
						MS1805385	SHU303	M	C57xDBA	CTL	38	Liver	telangectasia, large, chronic with thrombosis
						MS1805385	SHU303	M	C57xDBA	CTL	38	Liver	hepatocellular carcinoma
						MS1805385	SHU303	M	C57xDBA	CTL	38	Lung,	carcinoma
						MS1805385	SHU303	M	C57xDBA	CTL	38	Heart	myocardial degeneration, fibrosis and hypertrophy
						MS1805385	SHU303	M	C57xDBA	CTL	38	Seminal vesicle	vesiculitis
						MS1805385	SHU303	M	C57xDBA	CTL	38	Pancreas	islet hyperplasia
						MS1805385	SHU303	M	C57xDBA	CTL	38	Spleen	telangiectasia
						MS1805385	SHU303	M	C57xDBA	CTL	38	Kidney	nephropathy, interstitial
MS1805385	SHU454	F	C57xDBA	CRMP	38	MS1805385	SHU454	F	C57xDBA	CRMP	38	Leg mass	mammary gland, myoepithelioma
						MS1805385	SHU454	F	C57xDBA	CRMP	38	Liver	adenoma, few
						MS1805385	SHU454	F	C57xDBA	CRMP	38	Liver	lipidosis
						MS1805385	SHU454	F	C57xDBA	CRMP	38	Liver	hepatitis, granulomatous, multifocal
						MS1805385	SHU454	F	C57xDBA	CRMP	38	Ovary	ovarian cyst, hemorrhagic
						MS1805385	SHU454	F	C57xDBA	CRMP	38	Uterus	cystic endometrial hyperplasia, with unilateral hydrometra
						MS1805385	SHU454	F	C57xDBA	CRMP	38	Kidney	nephritis, interstitial
						MS1805385	SHU454	F	C57xDBA	CRMP	38	Lung	pneumonia, interstitial, lymphocytic and plasmacytic
						MS1805385	SHU454	F	C57xDBA	CRMP	38	Spleen	lymphoid hyperplasia
						MS1805385	SHU454	F	C57xDBA	CRMP	38	Spleen	marginal zone lymphohistiocytic proliferation
						MS1805385	SHU454	F	C57xDBA	CRMP	38	Kidney	hydronephrosis, unilateral
						MS1805385	SHU454	F	C57xDBA	CRMP	38	Heart	myocardial degeneration and hypertrophy, left ventricle
						MS1805385	SHU454	F	C57xDBA	CRMP	38	Abdominal mass	fat necrosis
MS1805507	SHU410	F	C57xDBA	CTL	36	MS1805507	SHU410	F	C57xDBA	CTL	36	Ovary/fallopian tube	0ophoritis and salpangitis, bacterial, severe
						MS1805508	SHU410	F	C57xDBA	CTL	36	Various tissue	rule out lymphoproliferative disease, severe, multifocal
						MS1805509	SHU410	F	C57xDBA	CTL	36	Ovary	ovarian atrophy
						MS1805510	SHU410	F	C57xDBA	CTL	36	Stomach,	ym proteinosis, severe, multifocal with mucosal hyperplasia
						MS1805511	SHU410	F	C57xDBA	CTL	36	Liver	hemangioma,
						MS1805512	SHU410	F	C57xDBA	CTL	36	Pituitary	adenocarcinoma
						MS1805513	SHU410	F	C57xDBA	CTL	36	Urinary bladder	lymphofollicular cystitis, moderate
						MS1805514	SHU410	F	C57xDBA	CTL	36	Thyroid glands	adenomatous hyperplasia, mild, bilateral
						MS1805515	SHU410	F	C57xDBA	CTL	36	Harderian gland	necrosis, chronic, extensive
						MS1805516	SHU410	F	C57xDBA	CTL	36	Small intestine	amyloidosis
						MS1805517	SHU410	F	C57xDBA	CTL	36	Liver, right lobe	liver lobe torsion
						MS1805518	SHU410	F	C57xDBA	CTL	36	Thyroid glands	suppurative folliculitis, mild, focal
						MS1805519	SHU410	F	C57xDBA	CTL	36	Skin, face	pustular dermatitis, focal, mild
						MS1805520	SHU410	F	C57xDBA	CTL	36	Incisor teeth	dysplasia, mild
MS1805507	SHU308	M	C57xDBA	CTL	38	MS1805521	SHU308	M	C57xDBA	CTL	38	Liver	hepatic carcinoma
						MS1805522	SHU308	M	C57xDBA	CTL	38	Liver	hyperplasia,
						MS1805523	SHU308	M	C57xDBA	CTL	38	Liver	nonsuppurative hepatitis, mild, bridging
						MS1805524	SHU308	M	C57xDBA	CTL	38	Spleen and hilar lymph node	hemangiosarcoma,
						MS1805525	SHU308	M	C57xDBA	CTL	38	Spleen a nd lymph node	histiocytic sarcoma,
						MS1805526	SHU308	M	C57xDBA	CTL	38	Seminal vesicles	leiomyosarcoma, and ectasia
						MS1805527	SHU308	M	C57xDBA	CTL	38	Testes	Testicular atrophy
						MS1805528	SHU308	M	C57xDBA	CTL	38	Preputial gland	necrotizing adenitis, subacute with intralesional bacteria
						MS1805529	SHU308	M	C57xDBA	CTL	38	Heart, left ventricle	Myocardial degeneration and fibrosis, moderate, multifocal
						MS1805530	SHU308	M	C57xDBA	CTL	38	Lungs, pulmonary veins	medial hypertrophy, segmental moderate to marked with pulmonary hemorrhage
						MS1805531	SHU308	M	C57xDBA	CTL	38	Kidneys	membranoproliferative glomerulonephritis, mild, chronic, multifocal
						MS1805532	SHU308	M	C57xDBA	CTL	38	Lungs	pulmonary adenoma
MS1805507	SHU417	F	C57xDBA	CRMP	35	MS1805533	SHU417	F	C57xDBA	CRMP	35	Pelvic mass	leiomyosarcoma
						MS1805534	SHU417	F	C57xDBA	CRMP	35	Uterus	hydrometra
						MS1805535	SHU417	F	C57xDBA	CRMP	35	Urinary bladder and kidney	urinary obstruction
						MS1805536	SHU417	F	C57xDBA	CRMP	35	Nerve roots, pelvis	myelin degeneration, mild, multifocal
						MS1805537	SHU417	F	C57xDBA	CRMP	35	Stomach	ym proteinosis, severe with mucosal hyperplasia
						MS1805538	SHU417	F	C57xDBA	CRMP	35	Various tissues	lymphoma
						MS1805539	SHU417	F	C57xDBA	CRMP	35	Lung	pulmonary carcinoma
						MS1805540	SHU417	F	C57xDBA	CRMP	35	Pancreas	islet adenoma
						MS1805541	SHU417	F	C57xDBA	CRMP	35	Small intestine	amyloidosis, moderate, segmental
						MS1805542	SHU417	F	C57xDBA	CRMP	35	Pancreas	islet hyperplasia
MS1806111	SHU117	M	DBAxC57	CTL	38	MS1806111	SHU117	M	DBAxC57	CTL	38	Lung	carcinoma, and multiple adenomas with crystalline alveolitis
						MS1806111	SHU118	M	DBAxC57	CTL	38	Mesenteric lymph node	histiocytic sarcoma
						MS1806111	SHU119	M	DBAxC57	CTL	38	Heart	left ventricle, hypertrophy, with single coronary thrombus
						MS1806111	SHU120	M	DBAxC57	CTL	38	Stomach	peritoneal cavity, fat necrosis, focal
						MS1806111	SHU121	M	DBAxC57	CTL	38	Liver	nodular hypertrophy, focal
MS1803391	SHU333	M	C57xDBA	CRMP	34	MS1803391	SHU333	M	C57xDBA	CRMP	34	Abdominal masses, ,	anaplastic sarcoma possible rhabdomyosarcoma, multifocal with metastasis to the lungs
						MS1803391	SHU333	M	C57xDBA	CRMP	34	Heart,	cardiomyopathy, multifocal, mild – moderate
						MS1803391	SHU333	M	C57xDBA	CRMP	34	Pancreas,	islet cell hyperplasia, moderate - marked
						MS1803391	SHU333	M	C57xDBA	CRMP	34	Liver,	biliary cyst, mild - moderate
						MS1803391	SHU333	M	C57xDBA	CRMP	34	Liver,	hepatitis, multifocal, mild
						MS1803391	SHU333	M	C57xDBA	CRMP	34	Upper incisor,	dental dysplasia, moderate - marked
						MS1803391	SHU333	M	C57xDBA	CRMP	34	Palate between incisors,	ulceration, focally extensive, marked with bone necrosis
						MS1803391	SHU333	M	C57xDBA	CRMP	34	Cervical lymph node,	plasmacytosis, mild
						MS1803391	SHU333	M	C57xDBA	CRMP	34	Kidneys,	lymphoid aggregates, multifocal, perivascular, mild - moderate
						MS1803391	SHU333	M	C57xDBA	CRMP	34	Peri-renal lymph node,	thrombus
						MS1803391	SHU333	M	C57xDBA	CRMP	34	Thymus,	Thymic atrophy, marked
						MS1803391	SHU333	M	C57xDBA	CRMP	34	Vomeronasal organ and nasal septum,	epithelial and glandular hyperplasia, moderate
						MS1803391	SHU333	M	C57xDBA	CRMP	34	Lungs, bronchioloalveolar carcinomas	bronchioloalveolar carcinomas
						MS1803391	SHU333	M	C57xDBA	CRMP	34	Ear	spiral ganglion atrophy, moderate
MS1803391	SHU125	M	C57xDBA	CRMP	34	MS1803391	SHU125	M	C57xDBA	CRMP	34	Syndrome	lymphoma with leukemic component
						MS1803391	SHU125	M	C57xDBA	CRMP	34	Liver	Hepatic Necrosis
						MS1803391	SHU125	M	C57xDBA	CRMP	34	Liver	angiectasia, focal, mild - moderate
						MS1803391	SHU125	M	C57xDBA	CRMP	34	Lungs	bronchioloalveolar carcinoma
MS1803391	SHU304	M	C57xDBA	CTL	32	MS1803391	SHU304	M	C57xDBA	CTL	32	Liver	hepatocellular carcinoma, with thrombosis and infarction
						MS1803391	SHU304	M	C57xDBA	CTL	32	Lung	bronchioloalveolar tumor
						MS1803391	SHU304	M	C57xDBA	CTL	32	Pancreas	Islet cell adenoma,
						MS1803391	SHU304	M	C57xDBA	CTL	32	Upper incisors	dental dysplasia
						MS1803391	SHU304	M	C57xDBA	CTL	32	Kidneys and peri-renal adipose	lymphoid aggregates, multifocal, perivascular, mild – moderate
						MS1803391	SHU304	M	C57xDBA	CTL	32	Lungs	hemorrhage, lobar, marked
MS1803391	SHU212	F	C57xDBA	CRMP	32	MS1803391	SHU212	F	C57xDBA	CRMP	32	Liver	telangiectasia, focal, mild
						MS1803391	SHU212	F	C57xDBA	CRMP	32	Liver	lipidosis, multifocal and focally extensive, moderate
						MS1803391	SHU212	F	C57xDBA	CRMP	32	Liver	lymphoid infiltration, moderate
						MS1803391	SHU212	F	C57xDBA	CRMP	32	Lungs	lymphoid aggregates, multifocal, perivascular and peribronchiolar, mild
						MS1803391	SHU212	F	C57xDBA	CRMP	32	Uterus	cystic endometrial hyperplasia, mild
						MS1803391	SHU212	F	C57xDBA	CRMP	32	Ovary	cystadenoma
						MS1803391	SHU212	F	C57xDBA	CRMP	32	Pancreas	islet cell hyperplasia, mild
						MS1803391	SHU212	F	C57xDBA	CRMP	32	Kidneys	lymphoid aggregates, multifocal, perivascular, moderate
MS1804323	SHU110	M	DBAxC57	CTL	35	MS1804323	SHU110	M	DBAxC57	CTL	35	Syndrome	Amyloidosis
						MS1804323	SHU110	M	DBAxC57	CTL	35	Spleen	Lymphoma
						MS1804323	SHU110	M	DBAxC57	CTL	35	Spleen	Thrombi
						MS1804323	SHU110	M	DBAxC57	CTL	35	Pancreas	Sarcoma
						MS1804323	SHU110	M	DBAxC57	CTL	35	Upper incisor	Dental dysplasia
						MS1804323	SHU110	M	DBAxC57	CTL	35	Upper incisor	Odontoma
						MS1804323	SHU110	M	DBAxC57	CTL	35	Lower incisors	Hair shaft impaction, with fibrosis
						MS1804323	SHU110	M	DBAxC57	CTL	35	Lung	Bronchioloalveolar tumor
						MS1804323	SHU110	M	DBAxC57	CTL	35	Liver	Necrosis, multifocal, mild
MS1900773	SHU443	F	C57xDBA	CRMP	38	MS1900773	SHU 443	F	C57xDBA	CRMP	38	Various tissues	Lymphoma
						MS1900773	SHU 443	F	C57xDBA	CRMP	38	Urinary bladder	Distension, neurologic, presumptive
						MS1900773	SHU 443	F	C57xDBA	CRMP	38	Spinal column	Intervertebral disk disease, with spinal cord impingment
						MS1900773	SHU 443	F	C57xDBA	CRMP	38	Liver	Hepatocellular adenoma, multicentric
						MS1900773	SHU 443	F	C57xDBA	CRMP	38	Liver	Biliary cystadenoma, multicentric
						MS1900773	SHU 443	F	C57xDBA	CRMP	38	Liver	Necrosis, mild to moderate, multifocal
						MS1900773	SHU 443	F	C57xDBA	CRMP	38	Various tissues	Amyloidosis, moderate
						MS1900773	SHU 443	F	C57xDBA	CRMP	38	Heart	Aortic valve degeneration and focal aortitis
						MS1900773	SHU 443	F	C57xDBA	CRMP	38	Kidneys	Glomerulopathy, moderate, diffuse, segmental
						MS1900773	SHU 443	F	C57xDBA	CRMP	38	Stomach	Ulcer
						MS1900773	SHU 443	F	C57xDBA	CRMP	38	Pancreas	Islet adenoma
						MS1900773	SHU 443	F	C57xDBA	CRMP	38	Perineal skin	Urine scald, with secondary bacteria
						MS1900773	SHU 443	F	C57xDBA	CRMP	38	Lungs	Alveolar histiocytosis, focal
MS1900773	SHU311	M	C57xDBA	CTL	38	MS1900773	SHU311	M	C57xDBA	CTL	38	Various tissues	Amyloidosis, severe
						MS1900773	SHU311	M	C57xDBA	CTL	38	Liver	Endothelial cells tumor, with thrombosis
						MS1900773	SHU311	M	C57xDBA	CTL	38	Pancreas	Islet hyperplasia, with atypia
						MS1900773	SHU311	M	C57xDBA	CTL	38	Upper incisor teeth	Dysplasia, severe, bilateral
						MS1900773	SHU311	M	C57xDBA	CTL	38	Testes	Atrophy, severe
						MS1900773	SHU311	M	C57xDBA	CTL	38	Preputial gland	Necrosuppurative adenitis, with bacteria
MS1900773	SHU335	M	C57xDBA	CRMP	39	MS1900773	SHU335	M	C57xDBA	CRMP	39	Lungs	Pulmonary carcinoma
						MS1900773	SHU335	M	C57xDBA	CRMP	39	Lungs	Acidophil macrophage pneumonia, moderate, multifocal
						MS1900773	SHU335	M	C57xDBA	CRMP	39	Various tissues	Amyloidosis, mild to moderate
						MS1900773	SHU335	M	C57xDBA	CRMP	39	Liver	Hepatocellular neoplasia, multicentric
MS1705370	SHU134	M	DBAxC57	CRMP	24	MS1705370	SHU134	M	DBAxC57	CRMP	24	Syndrome	Sarcoma, possible rhabdomyosarcoma
						MS1705370	SHU134	M	DBAxC57	CRMP	24	Left sciatic and associated nerves	Degeneration - marked with skeletal muscle atrophy
						MS1705370	SHU134	M	DBAxC57	CRMP	24	Liver	Bridging biliary hyperplasia
						MS1705370	SHU134	M	DBAxC57	CRMP	24	Liver	Lipidosis, centrilobular
						MS1705370	SHU134	M	DBAxC57	CRMP	24	Liver mass	Hepatic hyperplasia and adenoma formation, marked with hepatic carcinoma
						MS1705370	SHU134	M	DBAxC57	CRMP	24	Pancreas	Islet cell hyperplasia
MS1705522	SHU133	M	DBAxC57	CRMP	24	MS1705522	SHU133	M	DBAxC57	CRMP	24	Harderian gland	Harderian gland adenoma
						MS1705522	SHU133	M	DBAxC57	CRMP	24	Liver	Hepatic hemangiosarcoma, with thrombosis
						MS1705522	SHU133	M	DBAxC57	CRMP	24	Salivary gland	Duct obstruction, focal
						MS1705522	SHU133	M	DBAxC57	CRMP	24	Incisor teeth	Dental dysplasia, mild
						MS1705522	SHU133	M	DBAxC57	CRMP	24	Exocrine pancreas	Pancreatitis, mild, focal
						MS1705522	SHU133	M	DBAxC57	CRMP	24	Kidney	Tubulointerstitial nephritis, mild, multifocal
						MS1705522	SHU133	M	DBAxC57	CRMP	24	Nasal cavity	Exudative rhinitis, with intralesional hair
MS1705563	SHU455	F	C57xDBA	CRMP	24	MS1705563	SHU455	F	C57xDBA	CRMP	24	Syndrome	Lymphoproliferative disorder
						MS1705563	SHU455	F	C57xDBA	CRMP	24	Pituitary gland	Adenoma, pars distalis
						MS1705563	SHU455	F	C57xDBA	CRMP	24	Liver	Lipidosis
						MS1705563	SHU455	F	C57xDBA	CRMP	24	Kidney	Osseous metaplasia, focal
						MS1705563	SHU455	F	C57xDBA	CRMP	24	Pancreas	Islet hyperplasia,
MS1705570	SHU118	M	DBAxC57	CTL	24	MS1705570	SHU118	M	DBAxC57	CTL	24	Lung	Adenocarcinoma, with metastasis to mediastinum
						MS1705570	SHU118	M	DBAxC57	CTL	24	Liver	Necrosis, nodular
						MS1705570	SHU118	M	DBAxC57	CTL	24	Liver	Hepatocellular adenoma
						MS1705570	SHU118	M	DBAxC57	CTL	24	Pancreas	Islet hyperplasia
						MS1705570	SHU118	M	DBAxC57	CTL	24	Heart, left ventricle	Myocardial hypertrophy
						MS1705570	SHU118	M	DBAxC57	CTL	24	Kidney	Cortical tubular mineral, multifocal
MS1705621	SHU356	M	C57xDBA	CRMP	24	MS1705621	SHU356	M	C57xDBA	CRMP	24	Skin mass	Soft tissue sarcoma
						MS1705621	SHU356	M	C57xDBA	CRMP	24	Liver mass	Hepatic adenoma
						MS1705621	SHU357	M	C57xDBA	CRMP	24	Kidney	Nephropathy, with tubular mineralization
						MS1705621	SHU358	M	C57xDBA	CRMP	24	Kidney	Osseous metaplasia
MS1705638	SHU226	F	DBAxC57	CTL	24	MS1705638	SHU226	F	DBAxC57	CTL	24	Syndrome	Lymphoma
MS1705639	SHU101	M	DBAxC57	CTL	24	MS1705639	SHU101	M	DBAxC57	CTL	24	Liver	Carcinoma and adenoma
						MS1705639	SHU101	M	DBAxC57	CTL	24	Lung	Carcinoma
						MS1705639	SHU101	M	DBAxC57	CTL	24	Lung	Alveolitis, eosinophilic crystalline
MS1805046	SHU319	M	C57xDBA	CTL	36	MS1805046	SHU319	M	C57xDBA	CTL	36	Abdomen	Sarcoma, with thrombi and necrosis
						MS1805046	SHU319	M	C57xDBA	CTL	36	Liver	Telangiectasia, multifocal, marked with thrombosis and mineralization
						MS1805046	SHU319	M	C57xDBA	CTL	36	Liver	Necrosis, focal, mild
						MS1805046	SHU319	M	C57xDBA	CTL	36	Liver	Hyperplasia, multifocal, moderate
						MS1805046	SHU319	M	C57xDBA	CTL	36	Liver	Lipidosis, multifocal
						MS1805046	SHU319	M	C57xDBA	CTL	36	Abdomen	Necrotic adipose, focally extensive, moderate
						MS1805046	SHU319	M	C57xDBA	CTL	36	Abdomen	Lymphohistiocytic aggregates, multifocal and focally extensive, mild
						MS1805046	SHU319	M	C57xDBA	CTL	36	Kidney	Chronic interstitial nephritis, multifocal, with multifocal, perivascular, lymphoid aggregates, mild
						MS1805046	SHU319	M	C57xDBA	CTL	36	Lung	Bronchioloalveolar tumor
						MS1805046	SHU319	M	C57xDBA	CTL	36	Upper incisors	Odontomas with suppurative gingivitis
MS1805046	SHU128	M	DBAxC57	CRMP	35	MS1805046	SHU128	M	DBAxC57	CRMP	35	Liver	Hepatocellular carcinoma with multifocal, marked thrombosis and necrosis, and metastases to the lung
						MS1805046	SHU128	M	DBAxC57	CRMP	35	Spleen	Telangiectasia, moderate
						MS1805046	SHU128	M	DBAxC57	CRMP	35	Kidneys	Lymphoid aggregates, multifocal, perivascular, mild
						MS1805046	SHU128	M	DBAxC57	CRMP	35	Spleen	Periarterial lymphoid sheaths, lymphoid necrosis, multifocal, mild
						MS1805046	SHU128	M	DBAxC57	CRMP	35	Upper incisors	Dental dysplasia
						MS1805046	SHU128	M	DBAxC57	CRMP	35	Lower incisors	Impacted hairs
						MS1805046	SHU128	M	DBAxC57	CRMP	35	Knee	Degenerative joint disease,
						MS1805046	SHU128	M	DBAxC57	CRMP	35	Submandibular salivary gland	Lymphoid aggregates, multifocal, mild
MS1901590	SHU306	M	C57xDBA	CTL	41	MS1901590	SHU306	M	C57xDBA	CTL	41	Kidney	Lymphoma
						MS1901590	SHU306	M	C57xDBA	CTL	41	Liver	Hepatocellular carcinoma
						MS1901590	SHU306	M	C57xDBA	CTL	41	Liver	Telangiectasis/thrombosis
MS1901590	SHU111	M	C57xDBA	CTL	41	MS1901590	SHU111	M	DBAxC57	CTL	41	Syndrome	Amyloidosis
						MS1901590	SHU111	M	DBAxC57	CTL	41	Heart	Atrial thrombosis
